# Supplementary material for: Unraveling genotype–phenotype relationships in hereditary hemochromatosis through integrated biobank data analysis
Source: BMC Genomics. 2026 Mar 16;27:405. doi: 10.1186/s12864-026-12746-3 (PMC13104239; doi:10.1186/s12864-026-12746-3)
Supplement: Supplementary file 2 — Supplementary Material 2. [file 12864_2026_12746_MOESM2_ESM.xlsx]

## Sheet: Chi-square test
Table S1. Results of the chi-square test.
Corrected P-value threshold (Bonferroni): 0.00217
Group numbers correspond to the following genotype group order:
0 C282Y/C282Y (n=290)
1 C282Y/S65C (n=123)
2 C282Y/H63D (n=2042)
3 C282Y/REF (n=12112)
4 H63D/H63D (n=4159)
5 H63D/S65C (n=166)
6 H63D/REF (n=46894)
7 S65C/S65C (n=32)
8 S65C/REF (n=3430)
9 controls (n=138607)
*---------------------------------------------------------------------------------------------------------------------------*
Iron metabolism disorders E83.1
Chi-square Test Results:
Chi-square statistic: 6339.87
P-value: 0.00000000000000000000
Degrees of Freedom: 9
Expected Frequencies:
[[2.24627745e-01 2.89775372e+02]
[9.52731471e-02 1.22904727e+02]
[1.58168916e+00 2.04041831e+03]
[9.38169397e+00 1.21026183e+04]
[3.22147170e+00 4.15577853e+03]
[1.28580020e-01 1.65871420e+02]
[3.63230810e+01 4.68576769e+04]
[2.47865098e-02 3.19752135e+01]
[2.65680402e+00 3.42734320e+03]
[1.07361993e+02 1.38499638e+05]]
Values less than 5:
[0.22462775 0.09527315 1.58168916 3.2214717 0.12858002 0.02478651
2.65680402]
Values less than 1 (Invalid for Chi-square):
[0.22462775 0.09527315 0.12858002 0.02478651]
Chi-square assumption violated: More than 20% of expected values are below 5.
Adjusted Residuals:
Iron metabolism disorders E83.1 without
0 77.593507 -2.160361
1 -0.308663 0.008594
2 8.283936 -0.230642
3 5.752061 -0.160149
4 9.348172 -0.260272
5 -0.358581 0.009984
6 3.928564 -0.109379
7 -0.157437 0.004383
8 1.437570 -0.040025
9 -10.361563 0.288487
*---------------------------------------------------------------------------------------------------------------------------*
Copper metabolism disorders E83.0
Chi-square Test Results:
Chi-square statistic: 93.35
P-value: 0.00000000000000034536
Degrees of Freedom: 9
Expected Frequencies:
[[1.00454644e-01 2.89899545e+02]
[4.26066248e-02 1.22957393e+02]
[7.07339251e-01 2.04129266e+03]
[4.19554016e+00 1.21078045e+04]
[1.44065815e+00 4.15755934e+03]
[5.75016237e-02 1.65942498e+02]
[1.62438623e+01 4.68777561e+04]
[1.10846504e-02 3.19889153e+01]
[1.18813596e+00 3.42881186e+03]
[4.80128166e+01 1.38558987e+05]]
Values less than 5:
[0.10045464 0.04260662 0.70733925 4.19554016 1.44065815 0.05750162
0.01108465 1.18813596]
Values less than 1 (Invalid for Chi-square):
[0.10045464 0.04260662 0.70733925 0.05750162 0.01108465]
Chi-square assumption violated: More than 20% of expected values are below 5.
Adjusted Residuals:
Copper metabolism disorders E83.0 without
0 9.148395 -0.170297
1 -0.206414 0.003842
2 2.726000 -0.050744
3 -0.095465 0.001777
4 0.466012 -0.008675
5 -0.239795 0.004464
6 -0.804855 0.014982
7 -0.105284 0.001960
8 -1.090016 0.020291
9 -0.146168 0.002721
*---------------------------------------------------------------------------------------------------------------------------*
Ferritin (F>150, M>400 ug/L)
Chi-square Test Results:
Chi-square statistic: 93.92
P-value: 0.00000000000000026528
Degrees of Freedom: 9
Expected Frequencies:
[[9.34786269e+00 2.80652137e+02]
[3.96478314e+00 1.19035217e+02]
[6.58218470e+01 1.97617815e+03]
[3.90418320e+02 1.17215817e+04]
[1.34061245e+02 4.02493876e+03]
[5.35084554e+00 1.60649154e+02]
[1.51158163e+03 4.53824184e+04]
[1.03148830e+00 3.09685117e+01]
[1.10562652e+02 3.31943735e+03]
[4.46785933e+03 1.34139141e+05]]
Values less than 5:
[3.96478314 1.0314883 ]
Values less than 1 (Invalid for Chi-square):
[]
Chi-square assumption is satisfied.
Adjusted Residuals:
Ferritin (F>150, M>400 ug/L) without
0 7.081816 -1.292458
1 1.022118 -0.186540
2 3.842955 -0.701354
3 -0.071781 0.013100
4 2.326622 -0.424617
5 -1.880886 0.343269
6 2.608560 -0.476072
7 -0.031004 0.005658
8 1.087730 -0.198515
9 -2.825457 0.515657
*---------------------------------------------------------------------------------------------------------------------------*
Dyslipidemia E78*
Chi-square Test Results:
Chi-square statistic: 18.09
P-value: 0.03412023279615577359
Degrees of Freedom: 9
Expected Frequencies:
[[9.51640326e+01 1.94835967e+02]
[4.03626759e+01 8.26373241e+01]
[6.70086050e+02 1.37191395e+03]
[3.97457505e+03 8.13742495e+03]
[1.36478349e+03 2.79421651e+03]
[5.44732049e+01 1.11526795e+02]
[1.53883522e+04 3.15056478e+04]
[1.05008588e+01 2.14991412e+01]
[1.12556080e+03 2.30443920e+03]
[4.54841416e+04 9.31228584e+04]]
Values less than 5:
[]
Values less than 1 (Invalid for Chi-square):
[]
Chi-square assumption is satisfied.
Adjusted Residuals:
Dyslipidemia E78* without
0 -1.554455 1.086376
1 -0.371890 0.259906
2 -1.703083 1.190249
3 -2.007718 1.403152
4 -0.427239 0.298588
5 -0.877057 0.612957
6 -0.413965 0.289311
7 -0.154562 0.108020
8 0.400580 -0.279957
9 1.166869 -0.815500
*---------------------------------------------------------------------------------------------------------------------------*
Cardiomyopathy I42*, I43.1, I43.8, I51.4
Chi-square Test Results:
Chi-square statistic: 16.92
P-value: 0.05005389317588476022
Degrees of Freedom: 9
Expected Frequencies:
[[1.55969787e+01 2.74403021e+02]
[6.61527026e+00 1.16384730e+02]
[1.09824243e+02 1.93217576e+03]
[6.51415881e+02 1.14605841e+04]
[2.23682187e+02 3.93531781e+03]
[8.92792572e+00 1.57072074e+02]
[2.52208523e+03 4.43719148e+04]
[1.72104592e+00 3.02789541e+01]
[1.84474610e+02 3.24552539e+03]
[7.45465663e+03 1.31152343e+05]]
Values less than 5:
[1.72104592]
Values less than 1 (Invalid for Chi-square):
[]
Chi-square assumption is satisfied.
Adjusted Residuals:
Cardiomyopathy I42*, I43.1, I43.8, I51.4 without
0 -1.923626 0.458613
1 -0.628017 0.149726
2 -0.364919 0.087001
3 1.119942 -0.267006
4 1.024191 -0.244178
5 0.024122 -0.005751
6 -2.231868 0.532101
7 0.212636 -0.050695
8 -1.728344 0.412056
9 1.208512 -0.288122
*---------------------------------------------------------------------------------------------------------------------------*
Abdominal pain R10.1, R10.3, R10.4
Chi-square Test Results:
Chi-square statistic: 19.34
P-value: 0.02247291509982299318
Degrees of Freedom: 9
Expected Frequencies:
[[8.91144307e+01 2.00885569e+02]
[3.77968103e+01 8.52031897e+01]
[6.27488509e+02 1.41451149e+03]
[3.72191029e+03 8.39008971e+03]
[1.27802385e+03 2.88097615e+03]
[5.10103293e+01 1.14989671e+02]
[1.44101107e+04 3.24838893e+04]
[9.83331649e+00 2.21666835e+01]
[1.05400861e+03 2.37599139e+03]
[4.25927031e+04 9.60142969e+04]]
Values less than 5:
[]
Values less than 1 (Invalid for Chi-square):
[]
Chi-square assumption is satisfied.
Adjusted Residuals:
Abdominal pain R10.1, R10.3, R10.4 without
0 -0.965507 0.643065
1 0.846335 -0.563692
2 -0.658231 0.438408
3 1.525874 -1.016292
4 1.873487 -1.247815
5 0.138568 -0.092291
6 -1.158849 0.771839
7 1.328742 -0.884994
8 1.509029 -1.005072
9 -0.265060 0.176540
*---------------------------------------------------------------------------------------------------------------------------*
Other non-specific liver conditions R16.0, R17*, R93.2, R94.5, R79.0
Chi-square Test Results:
Chi-square statistic: 15.81
P-value: 0.07097406497965011440
Degrees of Freedom: 9
Expected Frequencies:
[[2.52252772e+00 2.87477472e+02]
[1.06989969e+00 1.21930100e+02]
[1.77620745e+01 2.02423793e+03]
[1.05354675e+02 1.20066453e+04]
[3.61765269e+01 4.12282347e+03]
[1.44392966e+00 1.64556070e+02]
[4.07901431e+02 4.64860986e+04]
[2.78347887e-01 3.17216521e+01]
[2.98354141e+01 3.40016459e+03]
[1.20565517e+03 1.37401345e+05]]
Values less than 5:
[2.52252772 1.06989969 1.44392966 0.27834789]
Values less than 1 (Invalid for Chi-square):
[0.27834789]
Chi-square assumption is satisfied.
Adjusted Residuals:
Other non-specific liver conditions R16.0, R17*, R93.2, R94.5, R79.0 \
0 0.300629
1 1.865986
2 0.056454
3 2.011383
4 -0.694387
5 0.462761
6 1.688335
7 -0.527587
8 1.128594
9 -1.718053
without
0 -0.028161
1 -0.174793
2 -0.005288
3 -0.188413
4 0.065046
5 -0.043348
6 -0.158152
7 0.049421
8 -0.105719
9 0.160936
*---------------------------------------------------------------------------------------------------------------------------*
Congestive heart failure I50*
Chi-square Test Results:
Chi-square statistic: 25.48
P-value: 0.00248140532152400870
Degrees of Freedom: 9
Expected Frequencies:
[[2.86756152e+01 2.61324385e+02]
[1.21624161e+01 1.10837584e+02]
[2.01915884e+02 1.84008412e+03]
[1.19765190e+03 1.09143481e+04]
[4.11247875e+02 3.74775213e+03]
[1.64143177e+01 1.49585682e+02]
[4.63694586e+03 4.22570541e+04]
[3.16420582e+00 2.88357942e+01]
[3.39163311e+02 3.09083669e+03]
[1.37056586e+04 1.24901341e+05]]
Values less than 5:
[3.16420582]
Values less than 1 (Invalid for Chi-square):
[]
Chi-square assumption is satisfied.
Adjusted Residuals:
Congestive heart failure I50* without
0 -0.686394 0.227374
1 -0.046571 0.015427
2 1.272659 -0.421578
3 1.223682 -0.405355
4 2.502663 -0.829027
5 0.391386 -0.129650
6 2.365135 -0.783470
7 -0.654482 0.216802
8 0.968523 -0.320831
9 -2.448584 0.811113
*---------------------------------------------------------------------------------------------------------------------------*
Liver cirrhosis K74*
Chi-square Test Results:
Chi-square statistic: 10.99
P-value: 0.27645557462632008860
Degrees of Freedom: 9
Expected Frequencies:
[[1.29195834e+00 2.88708042e+02]
[5.47968536e-01 1.22452031e+02]
[9.09716870e+00 2.03290283e+03]
[5.39593082e+01 1.20580407e+04]
[1.85284646e+01 4.14047154e+03]
[7.39534772e-01 1.65260465e+02]
[2.08914118e+02 4.66850859e+04]
[1.42560920e-01 3.18574391e+01]
[1.52807486e+01 3.41471925e+03]
[6.17498169e+02 1.37989502e+05]]
Values less than 5:
[1.29195834 0.54796854 0.73953477 0.14256092]
Values less than 1 (Invalid for Chi-square):
[0.54796854 0.73953477 0.14256092]
Chi-square assumption is satisfied.
Adjusted Residuals:
Liver cirrhosis K74* without
0 1.502707 -0.100524
1 -0.740249 0.049519
2 -0.695313 0.046513
3 1.911416 -0.127865
4 0.574179 -0.038410
5 -0.859962 0.057527
6 -1.516143 0.101423
7 -0.377572 0.025258
8 -0.583452 0.039030
9 0.382375 -0.025579
*---------------------------------------------------------------------------------------------------------------------------*
Liver disease K70.0, K71*-K76*, K77.8
Chi-square Test Results:
Chi-square statistic: 11.87
P-value: 0.22055151547795537326
Degrees of Freedom: 9
Expected Frequencies:
[[1.95342426e+01 2.70465757e+02]
[8.28521325e+00 1.14714787e+02]
[1.37548012e+02 1.90445199e+03]
[8.15857747e+02 1.12961423e+04]
[2.80147983e+02 3.87885202e+03]
[1.11816699e+01 1.54818330e+02]
[3.15875439e+03 4.37352456e+04]
[2.15550263e+00 2.98444974e+01]
[2.31042939e+02 3.19895706e+03]
[9.33649230e+03 1.29270508e+05]]
Values less than 5:
[2.15550263]
Values less than 1 (Invalid for Chi-square):
[]
Chi-square assumption is satisfied.
Adjusted Residuals:
Liver disease K70.0, K71*-K76*, K77.8 without
0 -0.347133 0.093291
1 -1.141331 0.306728
2 0.976458 -0.262419
3 1.615443 -0.434144
4 0.409378 -0.110019
5 0.842827 -0.226506
6 -1.703730 0.457871
7 -1.468163 0.394563
8 0.194542 -0.052282
9 0.336430 -0.090414
*---------------------------------------------------------------------------------------------------------------------------*
Impotence and loss of sex drive N48.4, Z70.1, F52*
Chi-square Test Results:
Chi-square statistic: 11.54
P-value: 0.24028232428566964618
Degrees of Freedom: 9
Expected Frequencies:
[[1.26265907e+01 2.77373409e+02]
[5.35541604e+00 1.17644584e+02]
[8.89086142e+01 1.95309139e+03]
[5.27356090e+02 1.15846439e+04]
[1.81082726e+02 3.97791727e+03]
[7.22763465e+00 1.58772365e+02]
[2.04176325e+03 4.48522368e+04]
[1.39327897e+00 3.06067210e+01]
[1.49342089e+02 3.28065791e+03]
[6.03494431e+03 1.32572056e+05]]
Values less than 5:
[1.39327897]
Values less than 1 (Invalid for Chi-square):
[]
Chi-square assumption is satisfied.
Adjusted Residuals:
Impotence and loss of sex drive N48.4, Z70.1, F52* without
0 -1.302021 0.277798
1 0.710656 -0.151625
2 0.858126 -0.183089
3 -0.189690 0.040472
4 1.182851 -0.252372
5 -0.828602 0.176790
6 -0.990647 0.211363
7 2.208389 -0.471179
8 0.053836 -0.011486
9 0.348275 -0.074307
*---------------------------------------------------------------------------------------------------------------------------*
Liver enzyme elevation > 6mo
Chi-square Test Results:
Chi-square statistic: 9.90
P-value: 0.35873080277915375680
Degrees of Freedom: 9
Expected Frequencies:
[[1.39994708e+01 2.76000529e+02]
[5.93770657e+00 1.17062293e+02]
[9.85755839e+01 1.94342442e+03]
[5.84695138e+02 1.15273049e+04]
[2.00771721e+02 3.95822828e+03]
[8.01349017e+00 1.57986510e+02]
[2.26376270e+03 4.46302373e+04]
[1.54476919e+00 3.04552308e+01]
[1.65579948e+02 3.26442005e+03]
[6.69111947e+03 1.31915881e+05]]
Values less than 5:
[1.54476919]
Values less than 1 (Invalid for Chi-square):
[]
Chi-square assumption is satisfied.
Adjusted Residuals:
Liver enzyme elevation > 6mo without
0 0.267408 -0.060225
1 -1.615973 0.363944
2 -0.259413 0.058424
3 -0.235526 0.053045
4 1.639328 -0.369204
5 1.055002 -0.237604
6 -1.087931 0.245020
7 1.170847 -0.263694
8 0.343497 -0.077361
9 0.377516 -0.085023
*---------------------------------------------------------------------------------------------------------------------------*
Diabetes E11*-E14*
Chi-square Test Results:
Chi-square statistic: 11.91
P-value: 0.21861355305041890729
Degrees of Freedom: 9
Expected Frequencies:
[[2.55126891e+01 2.64487311e+02]
[1.08208992e+01 1.12179101e+02]
[1.79644521e+02 1.86235548e+03]
[1.06555066e+03 1.10464493e+04]
[3.65887152e+02 3.79311285e+03]
[1.46038152e+01 1.51396185e+02]
[4.12548981e+03 4.27685102e+04]
[2.81519328e+00 2.91848067e+01]
[3.01753530e+02 3.12824647e+03]
[1.21939217e+04 1.26413078e+05]]
Values less than 5:
[2.81519328]
Values less than 1 (Invalid for Chi-square):
[]
Chi-square assumption is satisfied.
Adjusted Residuals:
Diabetes E11*-E14* without
0 0.888399 -0.275920
1 -1.465536 0.455168
2 1.294880 -0.402166
3 -0.905274 0.281161
4 -0.882842 0.274194
5 0.365351 -0.113471
6 1.440296 -0.447329
7 -1.081854 0.336004
8 0.877694 -0.272596
9 -0.705646 0.219161
*---------------------------------------------------------------------------------------------------------------------------*
HbA1C ≥ 5.9%
Chi-square Test Results:
Chi-square statistic: 11.33
P-value: 0.25351069476619908505
Degrees of Freedom: 9
Expected Frequencies:
[[3.06944745e+01 2.59305525e+02]
[1.30186909e+01 1.09981309e+02]
[2.16131438e+02 1.82586856e+03]
[1.28197060e+03 1.08300294e+04]
[4.40201102e+02 3.71879890e+03]
[1.75699406e+01 1.48430059e+02]
[4.96340237e+03 4.19305976e+04]
[3.38697650e+00 2.86130235e+01]
[3.63041543e+02 3.06695846e+03]
[1.46705829e+04 1.23936417e+05]]
Values less than 5:
[3.3869765]
Values less than 1 (Invalid for Chi-square):
[]
Chi-square assumption is satisfied.
Adjusted Residuals:
HbA1C ≥ 5.9% without
0 -1.208332 0.415729
1 -1.113784 0.383200
2 0.059080 -0.020327
3 -1.535294 0.528221
4 -1.248803 0.429653
5 0.818307 -0.281540
6 1.385318 -0.476622
7 -0.753638 0.259291
8 0.575137 -0.197877
9 -0.161679 0.055626
*---------------------------------------------------------------------------------------------------------------------------*
Arthritis M15*-M19*, M01*
Chi-square Test Results:
Chi-square statistic: 12.80
P-value: 0.17185297009893432674
Degrees of Freedom: 9
Expected Frequencies:
[[1.08277549e+02 1.81722451e+02]
[4.59246157e+01 7.70753843e+01]
[7.62423295e+02 1.27957670e+03]
[4.52226785e+03 7.58973215e+03]
[1.55284940e+03 2.60615060e+03]
[6.19795627e+01 1.04020437e+02]
[1.75088531e+04 2.93851469e+04]
[1.19478675e+01 2.00521325e+01]
[1.28066205e+03 2.14933795e+03]
[5.17518147e+04 8.68551853e+04]]
Values less than 5:
[]
Values less than 1 (Invalid for Chi-square):
[]
Chi-square assumption is satisfied.
Adjusted Residuals:
Arthritis M15*-M19*, M01* without
0 0.261632 -0.201956
1 0.601376 -0.464206
2 -0.486140 0.375255
3 0.977462 -0.754509
4 -0.072309 0.055815
5 0.002596 -0.002004
6 1.814881 -1.400919
7 1.172299 -0.904906
8 -0.353824 0.273119
9 -1.265174 0.976596
*---------------------------------------------------------------------------------------------------------------------------*
Brain perfusion disorders I65*- I66*, I67.2
Chi-square Test Results:
Chi-square statistic: 9.35
P-value: 0.40560792557062413932
Degrees of Freedom: 9
Expected Frequencies:
[[6.18493661e+00 2.83815063e+02]
[2.62326622e+00 1.20376734e+02]
[4.35504847e+01 1.99844952e+03]
[2.58317077e+02 1.18536829e+04]
[8.87005220e+01 4.07029948e+03]
[3.54034303e+00 1.62459657e+02]
[1.00012558e+03 4.58938744e+04]
[6.82475764e-01 3.13175242e+01]
[7.31528710e+01 3.35684713e+03]
[2.95612245e+03 1.35650878e+05]]
Values less than 5:
[2.62326622 3.54034303 0.68247576]
Values less than 1 (Invalid for Chi-square):
[0.68247576]
Chi-square assumption is satisfied.
Adjusted Residuals:
Brain perfusion disorders I65*- I66*, I67.2 without
0 -1.280658 0.189053
1 0.232602 -0.034337
2 0.068116 -0.010055
3 -1.139671 0.168240
4 -0.605273 0.089351
5 -0.818643 0.120849
6 1.387344 -0.204802
7 1.594832 -0.235432
8 0.683639 -0.100920
9 -0.425278 0.062780
*---------------------------------------------------------------------------------------------------------------------------*
Other chronic liver disease K73*, K72.1
Chi-square Test Results:
Chi-square statistic: 12.70
P-value: 0.17682379141329573891
Degrees of Freedom: 9
Expected Frequencies:
[[2.85040052e+00 2.87149599e+02]
[1.20896298e+00 1.21791037e+02]
[2.00707512e+01 2.02192925e+03]
[1.19048452e+02 1.19929515e+04]
[4.08786750e+01 4.11812132e+03]
[1.63160857e+00 1.64368391e+02]
[4.60919593e+02 4.64330804e+04]
[3.14526954e-01 3.16854730e+01]
[3.37133579e+01 3.39628664e+03]
[1.36236367e+03 1.37244636e+05]]
Values less than 5:
[2.85040052 1.20896298 1.63160857 0.31452695]
Values less than 1 (Invalid for Chi-square):
[0.31452695]
Chi-square assumption is satisfied.
Adjusted Residuals:
Other chronic liver disease K73*, K72.1 without
0 -0.503698 0.050184
1 0.719433 -0.071679
2 -0.462217 0.046052
3 0.087211 -0.008689
4 2.365056 -0.235635
5 1.071278 -0.106734
6 -1.393616 0.138849
7 -0.560827 0.055876
8 1.599402 -0.159352
9 0.152704 -0.015214
*---------------------------------------------------------------------------------------------------------------------------*
Hypertriglyceridemia E78.1
Chi-square Test Results:
Chi-square statistic: 9.84
P-value: 0.36384086171135837651
Degrees of Freedom: 9
Expected Frequencies:
[[2.02304491e+00 2.87976955e+02]
[8.58050083e-01 1.22141950e+02]
[1.42450266e+01 2.02775497e+03]
[8.44935171e+01 1.20275065e+04]
[2.90132544e+01 4.12998675e+03]
[1.15801881e+00 1.64841981e+02]
[3.27133338e+02 4.65668667e+04]
[2.23232542e-01 3.17767675e+01]
[2.39277381e+01 3.40607226e+03]
[9.66924779e+02 1.37640075e+05]]
Values less than 5:
[2.02304491 0.85805008 1.15801881 0.22323254]
Values less than 1 (Invalid for Chi-square):
[0.85805008 0.22323254]
Chi-square assumption is satisfied.
Adjusted Residuals:
Hypertriglyceridemia E78.1 without
0 -0.016202 0.001358
1 -0.926310 0.077639
2 0.729938 -0.061180
3 0.163890 -0.013737
4 1.297110 -0.108718
5 -1.076113 0.090195
6 0.490228 -0.041089
7 -0.472475 0.039601
8 2.059094 -0.172584
9 -0.898035 0.075269
*---------------------------------------------------------------------------------------------------------------------------*
Short stature (Z<-2)
Chi-square Test Results:
Chi-square statistic: 7.63
P-value: 0.57215616302523830683
Degrees of Freedom: 9
Expected Frequencies:
[[6.81696375e+00 2.83183036e+02]
[2.89133290e+00 1.20108667e+02]
[4.80008275e+01 1.99399917e+03]
[2.84714017e+02 1.18272860e+04]
[9.77646629e+01 4.06123534e+03]
[3.90212408e+00 1.62097876e+02]
[1.10232654e+03 4.57916735e+04]
[7.52216690e-01 3.12477833e+01]
[8.06282264e+01 3.34937177e+03]
[3.25820308e+03 1.35348797e+05]]
Values less than 5:
[2.8913329 3.90212408 0.75221669]
Values less than 1 (Invalid for Chi-square):
[0.75221669]
Chi-square assumption is satisfied.
Adjusted Residuals:
Short stature (Z<-2) without
0 -1.078911 0.167397
1 0.063907 -0.009915
2 -1.299146 0.201567
3 -0.397904 0.061736
4 0.124938 -0.019385
5 -0.962916 0.149400
6 1.706965 -0.264842
7 0.285694 -0.044326
8 0.152770 -0.023703
9 -0.686801 0.106560
*---------------------------------------------------------------------------------------------------------------------------*
Liver cancer (hepatocellular carcinoma, cholangiocarcinoma) C22*, C24*, D01.5, D13.4, D37.6
Chi-square Test Results:
Chi-square statistic: 7.35
P-value: 0.60063900204439724106
Degrees of Freedom: 9
Expected Frequencies:
[[1.93514710e+00 2.88064853e+02]
[8.20769286e-01 1.22179231e+02]
[1.36261047e+01 2.02837390e+03]
[8.08224195e+01 1.20311776e+04]
[2.77526785e+01 4.13124732e+03]
[1.10770489e+00 1.64892295e+02]
[3.12919959e+02 4.65810800e+04]
[2.13533473e-01 3.17864665e+01]
[2.28881191e+01 3.40711188e+03]
[9.24913565e+02 1.37682086e+05]]
Values less than 5:
[1.9351471 0.82076929 1.10770489 0.21353347]
Values less than 1 (Invalid for Chi-square):
[0.82076929 0.21353347]
Chi-square assumption is satisfied.
Adjusted Residuals:
Liver cancer (hepatocellular carcinoma, cholangiocarcinoma) C22*, C24*, D01.5, D13.4, D37.6 \					without
0 0.046620					-0.003821
1 0.197834					-0.016215
2 -0.711420					0.058309
3 -0.647646					0.053082
4 0.426592					-0.034964
5 -0.102335					0.008388
6 0.852483					-0.069871
7 1.701952					-0.139495
8 1.486550					-0.12184
9 -0.556141					0.045582
*---------------------------------------------------------------------------------------------------------------------------*
Ceruloplasmin (F <0.16, M<0.15 g/L)
Chi-square Test Results:
Chi-square statistic: 6.04
P-value: 0.73612220113950777023
Degrees of Freedom: 9
Expected Frequencies:
[[2.69274254e-01 2.89730726e+02]
[1.14209425e-01 1.22885791e+02]
[1.89606216e+00 2.04010394e+03]
[1.12463785e+01 1.21007536e+04]
[3.86176421e+00 4.15513824e+03]
[1.54136297e-01 1.65845864e+02]
[4.35425754e+01 4.68504574e+04]
[2.97130211e-02 3.19702870e+01]
[3.18486445e+00 3.42681514e+03]
[1.28701022e+02 1.38478299e+05]]
Values less than 5:
[0.26927425 0.11420942 1.89606216 3.86176421 0.1541363 0.02971302
3.18486445]
Values less than 1 (Invalid for Chi-square):
[0.26927425 0.11420942 0.1541363 0.02971302]
Chi-square assumption violated: More than 20% of expected values are below 5.
Adjusted Residuals:
Ceruloplasmin (F <0.16, M<0.15 g/L) without
0 1.408176 -0.042930
1 -0.337949 0.010303
2 0.801712 -0.024441
3 0.522913 -0.015942
4 1.088085 -0.033171
5 -0.392602 0.011969
6 -0.385316 0.011747
7 -0.172375 0.005255
8 -1.224275 0.037323
9 -0.061793 0.001884
*---------------------------------------------------------------------------------------------------------------------------*
Fatigue F06.6, F48.0, R53*
Chi-square Test Results:
Chi-square statistic: 4.37
P-value: 0.88511218541555514161
Degrees of Freedom: 9
Expected Frequencies:
[[4.14166125e+01 2.48583387e+02]
[1.75663564e+01 1.05433644e+02]
[2.91630079e+02 1.75036992e+03]
[1.72978625e+03 1.03822138e+04]
[5.93971350e+02 3.56502865e+03]
[2.37074403e+01 1.42292560e+02]
[6.69720906e+03 4.01967909e+04]
[4.57010897e+00 2.74298910e+01]
[4.89858555e+02 2.94014144e+03]
[1.97952842e+04 1.18811716e+05]]
Values less than 5:
[4.57010897]
Values less than 1 (Invalid for Chi-square):
[]
Chi-square assumption is satisfied.
Adjusted Residuals:
Fatigue F06.6, F48.0, R53* without
0 -0.220122 0.089849
1 -0.612317 0.249935
2 0.021662 -0.008842
3 0.125359 -0.051169
4 -0.778423 0.317736
5 -0.966813 0.394633
6 -0.919016 0.375124
7 0.201092 -0.082082
8 -0.535792 0.218699
9 0.772702 -0.315401
*---------------------------------------------------------------------------------------------------------------------------*
Joint pain M02*, M25.5
Chi-square Test Results:
Chi-square statistic: 3.29
P-value: 0.95182423468689514312
Degrees of Freedom: 9
Expected Frequencies:
[[1.13909985e+02 1.76090015e+02]
[4.83135455e+01 7.46864545e+01]
[8.02083414e+02 1.23991659e+03]
[4.75750946e+03 7.35449054e+03]
[1.63362631e+03 2.52537369e+03]
[6.52036468e+01 1.00796353e+02]
[1.84196374e+04 2.84743626e+04]
[1.25693777e+01 1.94306223e+01]
[1.34728017e+03 2.08271983e+03]
[5.44438667e+04 8.41631333e+04]]
Values less than 5:
[]
Values less than 1 (Invalid for Chi-square):
[]
Chi-square assumption is satisfied.
Adjusted Residuals:
Joint pain M02*, M25.5 without
0 0.195825 -0.157501
1 0.386496 -0.310856
2 -0.144183 0.115965
3 0.340568 -0.273916
4 0.132953 -0.106933
5 0.717826 -0.577341
6 -0.903613 0.726768
7 -0.160599 0.129169
8 -0.334561 0.269085
9 0.429145 -0.345158
*---------------------------------------------------------------------------------------------------------------------------*

## Sheet: Fisher's exact test
Table S1. Results of the Fisher's exact test performed for symptom categories that did not fulfill chi-square test criteria.
Clinical symptom category	Genotype group		odds_ratio	p_value	adjusted_p_value
Iron metabolism disorders E83.1	C282Y	C282Y (n=290)	inf	6.15317e-101	1.66136e-99
Iron metabolism disorders E83.1		S65C (n=123)		1	1
Iron metabolism disorders E83.1		H63D (n=2042)	inf	8.49512e-23	4.58736e-22
Iron metabolism disorders E83.1		REF (n=12112)	inf	2.65894e-30	1.79479e-29
Iron metabolism disorders E83.1	H63D	H63D (n=4159)	inf	1.85349e-31	1.66814e-30
Iron metabolism disorders E83.1		S65C (n=166)		1	1
Iron metabolism disorders E83.1		REF (n=46894)	inf	1.42563e-36	1.9246e-35
Iron metabolism disorders E83.1	S65C	S65C (n=32)		1	1
Iron metabolism disorders E83.1		REF (n=3430)	inf	8.18893e-09	3.68502e-08
Copper metabolism disorders E83.0	C282Y	C282Y (n=290)	30.8162	0.000164168	0.00063322
Copper metabolism disorders E83.0		S65C (n=123)	0	1	1
Copper metabolism disorders E83.0		H63D (n=2042)	4.33755	0.0361511	0.12201
Copper metabolism disorders E83.0		REF (n=12112)	0.97393	1	1
Copper metabolism disorders E83.0	H63D	H63D (n=4159)	1.41837	0.654617	1
Copper metabolism disorders E83.0		S65C (n=166)	0	1	1
Copper metabolism disorders E83.0		REF (n=46894)	0.817498	0.655699	1
Copper metabolism disorders E83.0	S65C	S65C (n=32)	0	1	1
Copper metabolism disorders E83.0		REF (n=3430)	0	0.631276	1
Ceruloplasmin (F <0.16, M<0.15 g/L)	C282Y	C282Y (n=290)	3.74349	0.236424	0.709271
Ceruloplasmin (F <0.16, M<0.15 g/L)		S65C (n=123)	0	1	1
Ceruloplasmin (F <0.16, M<0.15 g/L)		H63D (n=2042)	1.59176	0.443667	0.998251
Ceruloplasmin (F <0.16, M<0.15 g/L)		REF (n=12112)	1.16243	0.537255	1
Ceruloplasmin (F <0.16, M<0.15 g/L)	H63D	H63D (n=4159)	1.56302	0.292867	0.790742
Ceruloplasmin (F <0.16, M<0.15 g/L)		S65C (n=166)	0	1	1
Ceruloplasmin (F <0.16, M<0.15 g/L)		REF (n=46894)	0.946717	0.859431	1
Ceruloplasmin (F <0.16, M<0.15 g/L)	S65C	S65C (n=32)	0	1	1
Ceruloplasmin (F <0.16, M<0.15 g/L)		REF (n=3430)	0.315505	0.381376	0.936104
