# Supplementary material for: Unraveling genotype–phenotype relationships in hereditary hemochromatosis through integrated biobank data analysis
Source: BMC Genomics. 2026 Mar 16;27:405. doi: 10.1186/s12864-026-12746-3 (PMC13104239; doi:10.1186/s12864-026-12746-3)
Supplement: Supplementary file 3 — Supplementary Material 3. [file 12864_2026_12746_MOESM3_ESM.xlsx]

## Sheet: Leht1
Table S2. Pathogenic HH-associated gene variants detected in the EstBB cohort
CHROM	POS hg37	ID	REF	ALT	HGVS p.	heterozygotes	homozygotes	Allele frequency	FinnGen (r12) AF*	Latvian AF (Peculis et al, 2015)**	Estonian AF (Pärlist et al, 2001)***	CADD score	Annotation	Gene Name	ClinVar assessment	Source	Comment
1	145415419	rs28940586	T	C	p.Cys80Arg	3	0	9.86868e-06	-	-	-	27.1	structural_interaction_variant	HFE2	Pathogenic	GSA
1	145416614	rs74315323	G	T	p.Gly320Val	51	1	0.0001	-	-	-	28.4	missense_variant	HFE2	Pathogenic	GSA
2	190428528	rs1306733740	C	G	p.Gly395Ala	1	0	0.000206612	-	-	-	27.5	missense_variant	SLC40A1	-	WES/WGS
2	190428834	rs762709394	C	T	p.Arg293His	2	0	0.000209468	-	-	-	25.7	missense_variant	SLC40A1	-	WES/WGS
2	190430188	rs199683014	C	T	p.Val218Met	3	0	0.000147	-	-	-	24.2	missense_variant	SLC40A1	-	GSA
2	190440037	novel	T	A	p.Met41Leu	1	0	0.000212224	-	-	-	29.4	missense_variant	SLC40A1	-	WES/WGS	novel! - missing rs number, only seen in GnomAD v.4.1 in NFE
6	26091179	rs1799945	C	G	p.His63Asp	49102	4159	0.141755	0.11	0.136	0.136	24.4	missense_variant	HFE	Pathogenic/Likely pathogenic	GSA/IMPUT + WES/WGS
6	26091185	rs1800730	A	T	p.Ser65Cys	3719	32	0.00943589	0.021	-	-	25.1	missense_variant	HFE	Conflicting classifications of pathogenicity	GSA/IMPUT + WES/WGS
6	26091192	rs139523708	G	T	p.Arg67Leu	1	0	0.000212224	0.00044	-	-	24.8	missense_variant	HFE	VUS	WES/WGS
6	26091703	rs146519482	G	C	p.Glu168Gln	38	0	0.00397906	0.0012	-	-	24	missense_variant	HFE	VUS	WES/WGS
6	26093033	rs1174975075	T	G	p.Met246Arg	1	0	0.000212224	-	-	-	21.3	missense_variant	HFE	-	WES/WGS	T/G is novel!
6	26093141	rs1800562	G	A	p.Cys282Tyr	14277	290	0.0365629	0.037	0.029	0.035	25.7	missense_variant	HFE	Pathogenic/Pathogenic, low penetrance; other; risk factor	GSA/IMPUT + WES/WGS
7	100224436	rs774282112	C	T	p.Glu696Lys	1	0	0.000206782	0.0009	-	-	31	missense_variant	TFR2	-	WES/WGS
7	100224451	rs138310236	C	T	p.Glu691Lys	3	0	0.000620347	-	-	-	33	missense_variant	TFR2	VUS	WES/WGS
7	100224489	rs786204108	C	G	p.Arg678Pro	1	0	3.28407e-06	-	-	-	34	missense_variant	TFR2	Likely pathogenic	GSA
7	100225436	rs773760728	G	T	p.Ser538Tyr	10	0	0.00104844	0.00087	-	-	16.1	missense_variant	TFR2	-	WES/WGS
7	100225705	rs200053955	C	T	p.Ala510Thr	1	0	3.29088e-06	-	-	-	31	missense_variant	TFR2	VUS	GSA
7	100225717	rs41295900	T	C	p.Ser506Gly	1	0	3.28673e-06	-	-	-	24.4	missense_variant	TFR2	-	GSA
7	100225914	rs1803326748	C	T	p.Arg469Lys	1	0	0.000212224	-	-	-	29.6	missense_variant	TFR2	-	WES/WGS
7	100228664	rs202221581	C	T	p.Gly373Asp	28	0	0.000138	0.00017	-	-	29.9	missense_variant	TFR2	VUS	GSA + WES/WGS
7	100238324	rs201540656	A	G	p.Leu153Pro	3	0	0.000636943	-	-	-	25.2	missense_variant	TFR2	VUS	WES/WGS
7	100238790	rs1328506608	C	A	p.Gly32Val	1	0	0.000212224	-	-	-	23.4	missense_variant	TFR2	-	WES/WGS	C/A is novel!
7	100239104	rs370714327	C	G	p.Arg10Thr	5	0	0.000523999	-	-	-	21.2	missense_variant	TFR2	VUS	WES/WGS
11	61732309	rs1167278194	C	A	p.Glu148*	1	0	0.000206697	-	-	-	37	stop_gained	FTH1	-	WES/WGS
* FinnGen release 12
** Peculis, R., Lace, B., Putnina, A. et al. HFE-related hemochromatosis risk mutations in Latvian population. Ann Hematol 94, 343–344 (2015). https://doi.org/10.1007/s00277-014-2157-2
*** Pärlist, P., Mikelsaar, AV., Tasa, G. et al. The frequency of C282Y and H63D mutations in Hemochromatosis gene in native Estonians. Eur J Epidemiol 17, 213–216 (2001). https://doi.org/10.1023/A:1017951314164
