# Supplementary material for: Unraveling genotype–phenotype relationships in hereditary hemochromatosis through integrated biobank data analysis
Source: BMC Genomics. 2026 Mar 16;27:405. doi: 10.1186/s12864-026-12746-3 (PMC13104239; doi:10.1186/s12864-026-12746-3)
Supplement: Supplementary file 4 — Supplementary Material 4. [file 12864_2026_12746_MOESM4_ESM.xlsx]

## Sheet: before_FDR
Table S3. EstBB PheWAS results by group before FDR correction
ICD10	C282Y_altHom_main	p_C282Y_altHom_main	C282Y_altHom_sec	p_C282Y_altHom_sec	C282Y_het_main	p_C282Y_het_main	C282Y_het_sec	p_C282Y_het_sec	all_C282Y_carriers_main	p_all_C282Y_carriers_main	all_C282Y_carriers_sec	all_C282Y_carriers_sec	H63D_altHom_main	p_H63D_altHom_main	H63D_altHom_sec	p_H63D_altHom_sec	H63D_het_main	p_H63D_het_main	H63D_het_sec	p_H63D_het_sec	all_ H63D_carriers_main	p_all_ H63D_carriers_main	all_ H63D_carriers_sec	p_all_ H63D_carriers_sec	S65C_altHom_main	p_S65C_altHom_main	S65C_altHom_sec	p_S65C_altHom_sec	S65C_het_main	p_S65C_het_main	S65C_het_sec	p_S65C_het_sec	all_ S65C_carriers_main	p_all_ S65C_carriers_main	all_ S65C_carriers_sec	p_all_ S65C_carriers_sec	C282Y_H63D_het_main	p_C282Y_H63D_het_main	C282Y_H63D_het_sec	p_C282Y_H63D_het_sec	C282Y_S65C_het_main	p_C282Y_S65C_het_main	C282Y_S65C_het_sec	p_C282Y_S65C_het_sec	H63D_S65C_het_main	p_H63D_S65C_het_main	H63D_S65C_het_sec	p_H63D_S65C_het_sec	allCH/AH_main
A00.0																																							1.0 (0.05%)	0.0230684
A02.8
A02.9			2.0 (0.77%)	1.64e-05
A03.3																																															1.0 (0.61%)	0.0403044
A04.4															5.0 (0.14%)	0.000490624
A04.5
A04.7																																											2.0 (1.72%)	0.00237288
A04.8															19.0 (0.52%)	0.00798656											1.0 (3.33%)	0.014354
A05
A05.0																																			1.0 (0.04%)	0.0230961											1.0 (0.61%)	1.45e-05
A06																																									1.0 (0.86%)	0.0347579
A06.3
A07																									1.0 (3.33%)	0.04303
A07.1																											1.0 (3.33%)	0.0115807
A07.2																																							1.0 (0.05%)	0.0151925
A08									1064.0 (10.51%)	0.0446826																					322.0 (12.43%)	0.02185	351.0 (12.71%)	0.00469304
A08.0																			223.0 (0.67%)	0.0412401
A08.3							81.0 (0.90%)	0.00106399			84.0 (0.83%)	0.0105339
A08.4																																			222.0 (8.04%)	0.0219802			109.0 (5.84%)	0.0498903
A15
A15.7							4.0 (0.04%)	0.0426128			4.0 (0.04%)	0.0473936																	2.0 (0.08%)	0.0189985					2.0 (0.07%)	0.019989
A16.3															2.0 (0.06%)	0.0346303													3.0 (0.12%)	0.000119717					2.0 (0.07%)	0.00612769
A17																															1.0 (0.04%)	0.0404201
A17.0																													1.0 (0.04%)	0.0072983					1.0 (0.04%)	0.0109938
A18																																									1.0 (0.86%)	0.0131869
A18.2																																											1.0 (0.86%)	0.000219976
A28.2																													2.0 (0.08%)	0.00828197					2.0 (0.07%)	0.0109658
A28.9							2.0 (0.02%)	0.00970608			2.0 (0.02%)	0.0146663
A31									56.0 (0.55%)	0.0434495			26.0 (0.72%)	0.00985558											1.0 (3.33%)	0.0367964																							37.0 (0.64%)
A31.0																			23.0 (0.07%)	0.00772179			26.0 (0.07%)	0.00260955
A31.8																																							9.0 (0.48%)	0.0223009
A31.9																											1.0 (3.33%)	1.25e-06							3.0 (0.11%)	0.0131307
A36.0																													1.0 (0.04%)	0.0445536
A37.9																													3.0 (0.12%)	0.046021
A38					173.0 (1.93%)	0.0431748																															44.0 (2.36%)	0.0173154
A40.2															1.0 (0.03%)	0.0449736
A40.9																													2.0 (0.08%)	0.0207261					2.0 (0.07%)	0.0264965
A41													67.0 (1.85%)	0.0456532
A41.1																																															1.0 (0.61%)	0.0250345
A41.5			3.0 (1.15%)	0.0361541
A46																	990.0 (2.96%)	0.0356037			1070.0 (2.96%)	0.0298768
A48																																					8.0 (0.43%)	0.0277107
A48.1																																							2.0 (0.11%)	0.00774383
A49.3																											1.0 (3.33%)	0.0255678
A49.8							6.0 (0.07%)	0.0403265			7.0 (0.07%)	0.0363441
A49.9															66.0 (1.82%)	0.0353631							536.0 (1.49%)	0.0333897
A50																																													1.0 (0.61%)	0.000152651
A50.0																																															1.0 (0.61%)	5.17e-06
A51.3			1.0 (0.38%)	0.0164791
A51.4
A53
A54.0			3.0 (1.15%)	0.0272996																							1.0 (3.33%)	0.0217272
A54.9																																											1.0 (0.86%)	0.00031325
A56.0																																											10.0 (8.62%)	0.0130101
A56.2			2.0 (0.77%)	0.0151941
A60																									3.0 (10.00%)	0.0416802
A60.0																											3.0 (10.00%)	0.0228143
A65																																					1.0 (0.05%)	0.00934795
A66.0																													2.0 (0.08%)	0.00112503					2.0 (0.07%)	0.00168274			2.0 (0.11%)	0.000379043
A68.0																							6.0 (0.02%)	0.0470487
A69																									7.0 (23.33%)	0.0247421
A69.2																											7.0 (23.33%)	0.0204455
A69.9							15.0 (0.17%)	0.0389463
A74									114.0 (1.13%)	0.0345186																											16.0 (0.86%)	0.0443177											65.0 (1.12%)
A74.9																																															4.0 (2.42%)	9.72e-05
A75													2.0 (0.06%)	0.0103816																																			2.0 (0.03%)
A75.9															2.0 (0.06%)	0.00302096													1.0 (0.04%)	0.0351662
A77																																													1.0 (0.61%)	0.00445991
A79																	18.0 (0.05%)	0.0484523			23.0 (0.06%)	0.004854
A79.8																			14.0 (0.04%)	0.0203138			15.0 (0.04%)	0.0237857
A79.9															2.0 (0.06%)	0.0220977							9.0 (0.02%)	0.00551647
A80													4.0 (0.11%)	0.00298228																																			5.0 (0.09%)
A85																									1.0 (3.33%)	7.8e-08
A85.2																											1.0 (3.33%)	2.13e-08
A86																																					2.0 (0.11%)	0.0215314
A87.8																																															1.0 (0.61%)	0.00145862
A90
A93	1.0 (0.38%)	0.00969831											3.0 (0.08%)	0.045704
A99					2.0 (0.02%)	0.0272834			2.0 (0.02%)	0.0412177
B00					1247.0 (13.89%)	0.00345931			1361.0 (13.44%)	0.0404554
B00.0			3.0 (1.15%)	0.013006																							1.0 (3.33%)	0.0118426																			2.0 (1.21%)	0.037572
B00.4																													2.0 (0.08%)	0.00441518					2.0 (0.07%)	0.00577309
B00.5																																															3.0 (1.82%)	0.00345588
B00.7											5.0 (0.05%)	0.0236734																											2.0 (0.11%)	0.00987068
B00.8							95.0 (1.06%)	0.0353924
B00.9																											2.0 (6.67%)	0.0306618
B01																	3972.0 (11.87%)	0.0424466			4277.0 (11.85%)	0.0313255																							10.0 (6.06%)	0.0253779
B01.1																													1.0 (0.04%)	0.0220272					1.0 (0.04%)	0.00975904
B01.8															5.0 (0.14%)	0.00645959
B02																	1804.0 (5.39%)	0.014501																			124.0 (6.65%)	0.0214805							15.0 (9.09%)	0.0466604			367.0 (6.31%)
B02.2																			33.0 (0.10%)	0.00840863			42.0 (0.12%)	0.0486059
B02.9																			686.0 (2.05%)	0.0112957			752.0 (2.08%)	0.0257142			4.0 (13.33%)	0.000393936							78.0 (2.83%)	0.0461252
B03					4.0 (0.04%)	0.0214172			4.0 (0.04%)	0.0401838
B05
B05.3																																							1.0 (0.05%)	0.0196336
B08					143.0 (1.59%)	0.0451099
B08.0																													2.0 (0.08%)	0.00711413					2.0 (0.07%)	0.00997444
B15																	425.0 (1.27%)	0.0305164			469.0 (1.30%)	0.00445522
B16.2																																							1.0 (0.05%)	0.0174717
B18.0			1.0 (0.38%)	0.0165172																									4.0 (0.15%)	0.00433983					4.0 (0.14%)	0.00544422							1.0 (0.86%)	0.00110426
B18.1																																															2.0 (1.21%)	0.0330528
B18.9							15.0 (0.17%)	0.0216489																																			1.0 (0.86%)	0.0223987
B19																					174.0 (0.48%)	0.0344268
B19.9																																											1.0 (0.86%)	0.0422054
B22.7																													1.0 (0.04%)	0.0298456					1.0 (0.04%)	0.0356069
B23.0																													2.0 (0.08%)	0.0160963					2.0 (0.07%)	0.0215463
B23.8
B25.9																			11.0 (0.03%)	0.0167789			14.0 (0.04%)	0.0324854
B26.9															24.0 (0.66%)	0.0183999
B27					153.0 (1.70%)	0.0245041											535.0 (1.60%)	0.00480848			567.0 (1.57%)	0.0125924
B27.0																											1.0 (3.33%)	0.022268
B34.0
B34.1			13.0 (4.98%)	0.0420075
B35					2448.0 (27.27%)	0.00480133			2744.0 (27.10%)	0.00438874																											540.0 (28.95%)	0.00205263
B35.3																																							183.0 (9.81%)	0.0319521
B35.4																																							82.0 (4.40%)	0.0067855
B35.8															55.0 (1.52%)	0.00415977
B35.9
B37.2																													77.0 (2.97%)	0.046225					81.0 (2.93%)	0.0475693
B37.3															960.0 (26.45%)	0.0499615
B37.4															61.0 (1.68%)	0.0110572											2.0 (6.67%)	0.0249965
B37.5																			12.0 (0.04%)	0.00266572			12.0 (0.03%)	0.00319556
B39.4															1.0 (0.03%)	0.0207004
B40																																													1.0 (0.61%)	8.83e-05
B44													9.0 (0.25%)	0.0121729																																			13.0 (0.22%)
B44.1															4.0 (0.11%)	0.00043951
B44.9																																							2.0 (0.11%)	0.0144188
B50	1.0 (0.38%)	0.0310768
B53													2.0 (0.06%)	0.0124222																																			3.0 (0.05%)
B53.1							2.0 (0.02%)	0.012562			2.0 (0.02%)	0.0202053			1.0 (0.03%)	0.0317226																							1.0 (0.05%)	0.0130108
B58.3																													1.0 (0.04%)	0.0235152					1.0 (0.04%)	0.0264797
B60																																	6.0 (0.22%)	0.0327982							1.0 (0.86%)	0.0222517			2.0 (1.21%)	0.000385366
B60.8																																											1.0 (0.86%)	0.00974691			2.0 (1.21%)	5.07e-05
B64																																	2.0 (0.07%)	0.00965468							1.0 (0.86%)	4.75e-05			1.0 (0.61%)	7e-05			3.0 (0.05%)
B66.9																																							1.0 (0.05%)	0.0101938
B67																	1.0 (0.00%)	0.0387021			2.0 (0.01%)	0.0380967
B67.9															1.0 (0.03%)	0.0472849
B71																																													1.0 (0.61%)	0.0438289
B71.8																																			1.0 (0.04%)	0.0459761											1.0 (0.61%)	4.76e-06
B76.8																													1.0 (0.04%)	0.0333209					1.0 (0.04%)	0.0387317
B77.9																													18.0 (0.69%)	0.0330665					19.0 (0.69%)	0.0296003
B80					711.0 (7.92%)	0.0200941
B81.8															6.0 (0.17%)	0.0439065			16.0 (0.05%)	0.0492541																											1.0 (0.61%)	0.0326374
B82.9																			44.0 (0.13%)	0.00149945			44.0 (0.12%)	0.00674216
B83.8											7.0 (0.07%)	0.0105096																											3.0 (0.16%)	0.0015679
B85.1							2.0 (0.02%)	0.0345257
B87					3.0 (0.03%)	0.0351891
B88	6.0 (2.30%)	0.000653286
B88.8			1.0 (0.38%)	0.0120371
B88.9																											1.0 (3.33%)	8.76e-06
B94	4.0 (1.53%)	0.00317019							48.0 (0.47%)	0.0340724
B94.2			2.0 (0.77%)	0.0116331
B94.8			2.0 (0.77%)	0.0477337																																			8.0 (0.43%)	0.0231226
B95.4							12.0 (0.13%)	0.0136083
B96.2																											1.0 (3.33%)	0.0385752
B96.5																																											1.0 (0.86%)	0.0182234
B96.6											3.0 (0.03%)	0.0439666																																			1.0 (0.61%)	0.000109661
B97.0																																							3.0 (0.16%)	0.00897923
B97.4							14.0 (0.16%)	0.00673352			15.0 (0.15%)	0.00908372															1.0 (3.33%)	0.000139382							6.0 (0.22%)	0.0134256											1.0 (0.61%)	0.0400558
C00	1.0 (0.38%)	0.00958037
C00.0																													1.0 (0.04%)	0.0470053
C00.1			1.0 (0.38%)	0.00146462
C00.4																																							1.0 (0.05%)	0.0325049
C01																																					2.0 (0.11%)	0.0095042
C02.2											2.0 (0.02%)	0.0447655																											1.0 (0.05%)	0.0271755
C04.9											2.0 (0.02%)	0.021374																	1.0 (0.04%)	0.0211571					1.0 (0.04%)	0.0248876			1.0 (0.05%)	0.0105264
C11																	21.0 (0.06%)	0.00497176			20.0 (0.06%)	0.0226794
C11.1																			13.0 (0.04%)	0.0299468
C14																																					3.0 (0.16%)	8.3e-05											4.0 (0.07%)
C14.0																																							1.0 (0.05%)	0.00674236
C14.1																																							2.0 (0.11%)	0.000717495
C14.8																																							1.0 (0.05%)	0.0222098
C15.0																			4.0 (0.01%)	0.041138
C15.8			1.0 (0.38%)	0.000905948
C15.9			1.0 (0.38%)	0.00195389
C16.1																													2.0 (0.08%)	0.0395544
C16.6																																															1.0 (0.61%)	2.09e-05
C16.8																													7.0 (0.27%)	0.00099567					8.0 (0.29%)	0.000229811											1.0 (0.61%)	0.0261504
C16.9																																							6.0 (0.32%)	0.0206585							2.0 (1.21%)	0.00134764
C18.0																													8.0 (0.31%)	0.00667039					8.0 (0.29%)	0.0140836
C18.4											12.0 (0.12%)	0.0362995
C18.5			1.0 (0.38%)	0.0492543																																											1.0 (0.61%)	0.0116274
C18.6			1.0 (0.38%)	0.049361																																			4.0 (0.21%)	0.00863832							1.0 (0.61%)	0.0145512
C21.8																													2.0 (0.08%)	0.0198028					2.0 (0.07%)	0.0247283
C22					3.0 (0.03%)	0.03379											51.0 (0.15%)	0.0199062			54.0 (0.15%)	0.047345
C22.1																													3.0 (0.12%)	0.0417145
C22.2																													1.0 (0.04%)	0.0071579					1.0 (0.04%)	0.00839443
C22.9																													4.0 (0.15%)	0.0297637					4.0 (0.14%)	0.045571
C25.1																																											1.0 (0.86%)	0.00510135
C25.2																																											1.0 (0.86%)	0.00278006
C26.9															5.0 (0.14%)	0.000136376
C31																	9.0 (0.03%)	0.0362484
C32																																					5.0 (0.27%)	0.00360765											9.0 (0.15%)
C32.0																																							3.0 (0.16%)	0.0227956
C32.9															2.0 (0.06%)	0.0315767
C34.0																			33.0 (0.10%)	0.0438215			35.0 (0.10%)	0.0398955															4.0 (0.21%)	0.013035
C34.1																											1.0 (3.33%)	0.00595914
C34.2							10.0 (0.11%)	0.0431568
C34.3																											1.0 (3.33%)	0.00196397
C34.9							28.0 (0.31%)	0.0126014			30.0 (0.30%)	0.0136356															1.0 (3.33%)	0.00408848
C38																															3.0 (0.12%)	0.0125489	3.0 (0.11%)	0.0171762			2.0 (0.11%)	0.0465238
C38.1																													1.0 (0.04%)	0.0425137
C38.3																													3.0 (0.12%)	4.64e-05					3.0 (0.11%)	6.77e-05
C39.8																																							1.0 (0.05%)	0.0231731
C40.0							2.0 (0.02%)	0.0427934
C40.9															1.0 (0.03%)	0.0497333
C43	5.0 (1.92%)	0.039599
C43.0			1.0 (0.38%)	0.000248774
C43.2																			5.0 (0.01%)	0.0340401
C43.3																																															1.0 (0.61%)	0.0355065
C43.4																																															2.0 (1.21%)	3.87e-07
C43.5															18.0 (0.50%)	0.0403486
C43.6			2.0 (0.77%)	0.0110715
C43.7											29.0 (0.29%)	0.0111117
C44																									3.0 (10.00%)	0.0190126
C44.0																																															1.0 (0.61%)	0.0173366
C44.3																											2.0 (6.67%)	0.0165308
C44.4																													2.0 (0.08%)	0.0460123					1.0 (0.04%)	0.0303093
C44.6															3.0 (0.08%)	0.0232052
C44.7																											1.0 (3.33%)	0.00536747
C44.8							15.0 (0.17%)	0.045968
C45.0																			5.0 (0.01%)	0.0382797
C47																																																	5.0 (0.09%)
C47.2																													1.0 (0.04%)	0.0470073
C47.3															2.0 (0.06%)	0.0246068
C49.5																																							1.0 (0.05%)	0.0322992
C49.8																													1.0 (0.04%)	0.012284					1.0 (0.04%)	0.0135003
C50																															30.0 (1.16%)	0.0199343
C50.1																																															2.0 (1.21%)	0.0395832
C50.3																																											1.0 (0.86%)	0.043605
C50.5																																											2.0 (1.72%)	0.00234453
C50.6																																											1.0 (0.86%)	0.000148005
C50.8			5.0 (1.92%)	0.0156557																															9.0 (0.33%)	0.0429826
C50.9			5.0 (1.92%)	0.00886038
C51.8																			13.0 (0.04%)	0.0478127
C52																	15.0 (0.04%)	0.0136154			17.0 (0.05%)	0.00611926
C53													24.0 (0.66%)	0.0337755
C54.0			1.0 (0.38%)	0.00854343																									3.0 (0.12%)	0.0405567
C55													4.0 (0.11%)	0.0438444
C56													23.0 (0.63%)	0.0242337																																			33.0 (0.57%)
C57	2.0 (0.77%)	0.000776122
C57.9			1.0 (0.38%)	0.00422988																			15.0 (0.04%)	0.0341296
C58	1.0 (0.38%)	0.001526
C62																															5.0 (0.19%)	0.0288646
C62.0																													3.0 (0.12%)	0.000219987					2.0 (0.07%)	0.0118634
C62.1																													4.0 (0.15%)	0.0201483
C62.9																							17.0 (0.05%)	0.0347265
C64
C67									21.0 (0.21%)	0.0472298
C67.3
C67.4
C67.6											4.0 (0.04%)	0.0233671																											2.0 (0.11%)	0.0035894
C68	1.0 (0.38%)	0.00119502
C69.0																													1.0 (0.04%)	0.0436988					1.0 (0.04%)	0.0489667
C70.0											4.0 (0.04%)	0.028086
C71.1
C71.5			1.0 (0.38%)	0.000329601
C71.8											11.0 (0.11%)	0.0314888
C72.9							2.0 (0.02%)	0.0105391			2.0 (0.02%)	0.0112031
C74.9																																							2.0 (0.11%)	0.0103714
C76																	26.0 (0.08%)	0.0118799			26.0 (0.07%)	0.0172263
C76.0																							7.0 (0.02%)	0.0178568
C76.1							3.0 (0.03%)	0.00220872			2.0 (0.02%)	0.0315865
C77																	31.0 (0.09%)	0.0475737			33.0 (0.09%)	0.0329079
C79.2																													1.0 (0.04%)	0.0112664					1.0 (0.04%)	0.012252
C79.5			1.0 (0.38%)	0.0222693
C80	2.0 (0.77%)	0.018044															74.0 (0.22%)	0.0236593			79.0 (0.22%)	0.0211846
C80.0																																							2.0 (0.11%)	0.00436328
C80.9															2.0 (0.06%)	0.0107783
C81.0															3.0 (0.08%)	0.0481799
C81.1																							47.0 (0.13%)	0.0480981
C81.3																																							1.0 (0.05%)	0.0135177
C81.7			1.0 (0.38%)	0.00568769
C81.9																													4.0 (0.15%)	0.0479887
C82													8.0 (0.22%)	0.0113783																																			10.0 (0.17%)
C82.7			1.0 (0.38%)	0.0027206
C82.9															5.0 (0.14%)	0.00444031
C83.4															1.0 (0.03%)	0.0362344
C83.8			1.0 (0.38%)	0.0493725
C85.1											7.0 (0.07%)	0.0301652
C85.7																			11.0 (0.03%)	0.0327167			12.0 (0.03%)	0.0221445
C88					5.0 (0.06%)	0.0323238			6.0 (0.06%)	0.0173316																															1.0 (0.86%)	0.000290454
C88.0																																											1.0 (0.86%)	2.01e-05
C88.7																													1.0 (0.04%)	0.0287859					1.0 (0.04%)	0.0313733
C88.9							3.0 (0.03%)	0.0266936			3.0 (0.03%)	0.0443916
C90	2.0 (0.77%)	0.0124192
C90.0																																											1.0 (0.86%)	0.0470626
C90.2			1.0 (0.38%)	0.00525443
C91																									1.0 (3.33%)	0.00346736
C91.0							7.0 (0.08%)	0.000274867			6.0 (0.06%)	0.00411608
C91.9																			13.0 (0.04%)	0.0434194			14.0 (0.04%)	0.0334026
C92.2																							5.0 (0.01%)	0.0450086
C93																															2.0 (0.08%)	0.0196698	2.0 (0.07%)	0.0261984
C96					7.0 (0.08%)	0.0308824			8.0 (0.08%)	0.0281061
C96.1											2.0 (0.02%)	0.0171525																											1.0 (0.05%)	0.00873808
C96.7							5.0 (0.06%)	0.000408062			5.0 (0.05%)	0.000897125
C96.9																			10.0 (0.03%)	0.042769			11.0 (0.03%)	0.0340509
D01					19.0 (0.21%)	0.000350693			19.0 (0.19%)	0.0014089											26.0 (0.07%)	0.0467533
D01.2							5.0 (0.06%)	0.00421435			5.0 (0.05%)	0.00515107
D01.4							4.0 (0.04%)	0.0435201
D01.9							2.0 (0.02%)	0.0151435			2.0 (0.02%)	0.022256
D02.4							2.0 (0.02%)	0.0136329			2.0 (0.02%)	0.0209518
D03																									2.0 (6.67%)	8.6e-05
D03.1																													1.0 (0.04%)	0.0262437					1.0 (0.04%)	0.0327835
D03.5																											1.0 (3.33%)	0.00275671
D03.6			2.0 (0.77%)	0.000554478
D03.7																																			5.0 (0.18%)	0.025616											1.0 (0.61%)	0.0326328
D03.8																																							2.0 (0.11%)	0.00480003							1.0 (0.61%)	0.000278379
D04.3																											1.0 (3.33%)	0.00444625
D04.4			1.0 (0.38%)	0.0341351							10.0 (0.10%)	0.0141763
D04.7																													5.0 (0.19%)	0.0349021					5.0 (0.18%)	0.0498631
D05.0			1.0 (0.38%)	0.00320943
D05.1																																											1.0 (0.86%)	0.0171612
D06.1																																							5.0 (0.27%)	0.0271631
D07																	18.0 (0.05%)	0.0466383			20.0 (0.06%)	0.0411485
D07.3			1.0 (0.38%)	0.000318858
D09.3											3.0 (0.03%)	0.011191																											1.0 (0.05%)	0.0453393
D10.0																			61.0 (0.18%)	0.0291029			65.0 (0.18%)	0.0169282											12.0 (0.43%)	0.0349106
D10.3																											1.0 (3.33%)	0.0198345
D10.5							11.0 (0.12%)	0.048562
D11.0							24.0 (0.27%)	0.0434522																											10.0 (0.36%)	0.0359617
D11.7																																															1.0 (0.61%)	0.0193673
D11.9			2.0 (0.77%)	0.000245536																																							1.0 (0.86%)	0.00612341
D12					226.0 (2.52%)	0.0166053			260.0 (2.57%)	0.0315146			129.0 (3.55%)	0.0418933
D12.3																																															2.0 (1.21%)	0.0357852
D12.5							75.0 (0.84%)	0.00192553			89.0 (0.88%)	0.00486977																	20.0 (0.77%)	0.0247395					23.0 (0.83%)	0.0408572
D12.6																											1.0 (3.33%)	0.0263744
D12.7							7.0 (0.08%)	0.0402045
D12.8							45.0 (0.50%)	0.0455694
D13.3																																															1.0 (0.61%)	0.00307093
D13.5															7.0 (0.19%)	0.0249378
D13.9																																							4.0 (0.21%)	0.0393922							1.0 (0.61%)	0.0348319
D14.0															15.0 (0.41%)	0.0304883							104.0 (0.29%)	0.0333485
D14.1							13.0 (0.14%)	0.0189739
D14.2																													1.0 (0.04%)	0.0375417					1.0 (0.04%)	0.047638
D15.7							4.0 (0.04%)	0.0189755
D16																																													4.0 (2.42%)	0.0164537
D16.1																																															1.0 (0.61%)	0.034115
D16.2																																			9.0 (0.33%)	0.0411408											2.0 (1.21%)	0.00592306
D16.7			1.0 (0.38%)	0.0276448
D16.8																																															1.0 (0.61%)	0.000297735
D17																																					129.0 (6.92%)	0.032091
D17.2							207.0 (2.31%)	0.0254536
D17.3																											1.0 (3.33%)	0.00610954
D17.4																																							5.0 (0.27%)	0.028077
D17.7																											1.0 (3.33%)	0.0122996
D18																									7.0 (23.33%)	0.000200855																			16.0 (9.70%)	0.0463877
D18.0																											6.0 (20.00%)	0.00112208
D21.1																																											4.0 (3.45%)	0.00768406
D21.2
D21.9															27.0 (0.74%)	0.0102337
D22																																													38.0 (23.03%)	0.0474541
D22.1																																							8.0 (0.43%)	0.0131733
D22.3							268.0 (2.99%)	0.0369432			294.0 (2.90%)	0.0101714
D22.4																											3.0 (10.00%)	0.00857051																			8.0 (4.85%)	0.0428656
D22.7																											4.0 (13.33%)	0.00314833
D23																									12.0 (40.00%)	0.0420359
D23.5			41.0 (15.71%)	0.029874
D23.6							208.0 (2.32%)	0.00403663
D23.7																											4.0 (13.33%)	0.0027158
D23.9			6.0 (2.30%)	0.00909079
D24	10.0 (3.83%)	0.0225717
D26													130.0 (3.58%)	0.00175296
D26.1											155.0 (1.53%)	0.0149592			89.0 (2.45%)	0.0294323
D26.7																																															1.0 (0.61%)	0.00138109
D27																															194.0 (7.49%)	0.00256942	210.0 (7.61%)	0.000612313
D28													28.0 (0.77%)	0.0256405																																			40.0 (0.69%)
D28.1															5.0 (0.14%)	0.038398
D28.2															8.0 (0.22%)	0.00459294
D29																									1.0 (3.33%)	0.0113538
D29.2			1.0 (0.38%)	0.0246477
D29.4																											1.0 (3.33%)	3.24e-05
D31																									1.0 (3.33%)	0.0382819
D31.2			1.0 (0.38%)	0.030885																							1.0 (3.33%)	3.02e-05															1.0 (0.86%)	0.00391933
D32																																					14.0 (0.75%)	0.023208
D32.1																													3.0 (0.12%)	0.0433761
D32.9																													6.0 (0.23%)	0.0114365					6.0 (0.22%)	0.0144339
D33																	150.0 (0.45%)	0.00196014			159.0 (0.44%)	0.00155187
D33.0																			49.0 (0.15%)	0.0029146			52.0 (0.14%)	0.00159535
D33.3																			43.0 (0.13%)	0.0128042			43.0 (0.12%)	0.0327773
D33.7																																															1.0 (0.61%)	0.0111512
D33.9																			14.0 (0.04%)	0.0366998
D35.1																																															1.0 (0.61%)	0.0126469
D35.2																							55.0 (0.15%)	0.0129916
D35.3																																															1.0 (0.61%)	0.000200646
D35.7							3.0 (0.03%)	0.00475977			3.0 (0.03%)	0.00601262
D37.0																											1.0 (3.33%)	0.0010465	8.0 (0.31%)	0.0107762					9.0 (0.33%)	0.00398028
D37.1																			47.0 (0.14%)	0.022352			52.0 (0.14%)	0.00765001
D37.2																			3.0 (0.01%)	0.0202157			4.0 (0.01%)	0.0261745
D37.4																																											1.0 (0.86%)	0.0436783
D37.5															7.0 (0.19%)	0.0251228
D37.7																			50.0 (0.15%)	0.00619918			53.0 (0.15%)	0.00275755
D37.9															4.0 (0.11%)	0.0226953
D38.2																													2.0 (0.08%)	0.0412659
D38.6			1.0 (0.38%)	0.00317415
D39																	371.0 (1.11%)	0.036272			402.0 (1.11%)	0.0295655
D39.0															5.0 (0.14%)	0.0486681			90.0 (0.27%)	0.036462			91.0 (0.25%)	0.00414137
D40.0																																											1.0 (0.86%)	0.0385562
D41.0							39.0 (0.43%)	0.0335257			44.0 (0.43%)	0.0226495
D41.1																													3.0 (0.12%)	0.0416729
D42																	21.0 (0.06%)	0.0426128
D42.0																			13.0 (0.04%)	0.0193572			13.0 (0.04%)	0.0392129
D43																																					10.0 (0.54%)	0.0307162							2.0 (1.21%)	0.0318959
D43.1																																							4.0 (0.21%)	0.00280598
D43.2																																							5.0 (0.27%)	2.38e-05
D43.3																			10.0 (0.03%)	0.0171741			10.0 (0.03%)	0.0319503
D43.7																																															1.0 (0.61%)	0.000866112
D43.9			1.0 (0.38%)	0.0049132
D44.0																													8.0 (0.31%)	0.0104497					8.0 (0.29%)	0.0173242
D45					23.0 (0.26%)	0.013558			24.0 (0.24%)	0.0278117			11.0 (0.30%)	0.0223131											1.0 (3.33%)	0.0019581																							15.0 (0.26%)
D46.3											3.0 (0.03%)	0.0142721																											1.0 (0.05%)	0.0474926
D47																																									2.0 (1.72%)	0.0336774
D47.1																																															1.0 (0.61%)	0.0246082
D47.2															11.0 (0.30%)	0.0215061
D47.3			2.0 (0.77%)	0.0071238																																							1.0 (0.86%)	0.0405212
D48																									5.0 (16.67%)	0.00741658
D48.0							5.0 (0.06%)	0.0391491			6.0 (0.06%)	0.0374309
D48.2																																											1.0 (0.86%)	0.00017402
D48.5																			1162.0 (3.47%)	0.0277697
D48.6																											1.0 (3.33%)	0.0249755
D50	33.0 (12.64%)	0.000593288			1802.0 (20.08%)	0.00778919			1981.0 (19.57%)	0.000222641			706.0 (19.45%)	0.00662365			6863.0 (20.52%)	0.00266598			7383.0 (20.45%)	0.00100857															349.0 (18.71%)	0.0429358											1105.0 (19.00%)
D50.0																			1296.0 (3.87%)	0.0413912																			55.0 (2.95%)	0.0312422
D50.8																																															16.0 (9.70%)	0.0394778
D50.9			9.0 (3.45%)	0.00306139											285.0 (7.85%)	0.0472593			2840.0 (8.49%)	0.0345907			3052.0 (8.46%)	0.01338
D51
D51.1							10.0 (0.11%)	0.0350366																																							1.0 (0.61%)	0.0200841
D51.2			1.0 (0.38%)	0.00726855
D51.3																			37.0 (0.11%)	0.0126856			42.0 (0.12%)	0.00583794																							1.0 (0.61%)	0.0474967
D51.8																																							15.0 (0.80%)	0.0430229							3.0 (1.82%)	0.0220411
D52																	283.0 (0.85%)	0.0472596
D52.0																																											1.0 (0.86%)	0.0467265
D52.8																			50.0 (0.15%)	0.00527052			55.0 (0.15%)	0.00467357
D52.9																													16.0 (0.62%)	0.0287046
D53																																																	9.0 (0.15%)
D53.8																							30.0 (0.08%)	0.0431621
D53.9							20.0 (0.22%)	0.0422627
D55																									1.0 (3.33%)	0.000230256
D55.9															5.0 (0.14%)	0.00856872											1.0 (3.33%)	3.28e-05
D56	1.0 (0.38%)	0.000981662							4.0 (0.04%)	0.03454																							2.0 (0.07%)	0.0123524
D56.0																																							1.0 (0.05%)	0.00521899
D56.1			1.0 (0.38%)	0.000438363
D56.8							2.0 (0.02%)	0.00852154			2.0 (0.02%)	0.0123476
D56.9			1.0 (0.38%)	4.99e-05																									1.0 (0.04%)	0.012721					2.0 (0.07%)	0.000179098
D57					2.0 (0.02%)	0.0128395			2.0 (0.02%)	0.0230555
D57.3							2.0 (0.02%)	0.00730089			2.0 (0.02%)	0.0137148
D58	1.0 (0.38%)	0.0254522															22.0 (0.07%)	0.0265594			23.0 (0.06%)	0.0367645																			1.0 (0.86%)	0.00235939
D58.0																			16.0 (0.05%)	0.00201236			16.0 (0.04%)	0.00565092																			1.0 (0.86%)	0.000370841
D58.2																																							2.0 (0.11%)	0.000784118
D58.8			1.0 (0.38%)	0.000167899															8.0 (0.02%)	0.00753474			8.0 (0.02%)	0.0137561
D60																															3.0 (0.12%)	0.0352838	3.0 (0.11%)	0.0368857
D60.1																							4.0 (0.01%)	0.0489786					1.0 (0.04%)	0.026885					1.0 (0.04%)	0.0321695			1.0 (0.05%)	0.0120455
D61																	20.0 (0.06%)	0.0132486			20.0 (0.06%)	0.00331043																			1.0 (0.86%)	0.0295538
D61.1							4.0 (0.04%)	0.00749263			4.0 (0.04%)	0.0143319
D61.8
D61.9																							11.0 (0.03%)	0.028708																			1.0 (0.86%)	0.00504591
D62																																													5.0 (3.03%)	0.00648695
D64									220.0 (2.17%)	0.0340225
D64.1
D64.2																																							1.0 (0.05%)	0.0133129
D65	1.0 (0.38%)	0.00439684
D66																	2.0 (0.01%)	0.0373984			2.0 (0.01%)	0.0357368
D68													15.0 (0.41%)	0.0277476
D68.2																																							4.0 (0.21%)	0.0146941
D69.1															7.0 (0.19%)	0.0109317
D69.3
D69.6
D69.8																													6.0 (0.23%)	0.0372027					7.0 (0.25%)	0.0133491
D72																																																	35.0 (0.60%)
D73																									1.0 (3.33%)	0.00223556
D73.1											5.0 (0.05%)	0.0124816																											2.0 (0.11%)	0.00736433
D73.5																			3.0 (0.01%)	0.0447192			4.0 (0.01%)	0.0477548
D73.9																											1.0 (3.33%)	3.02e-07																			1.0 (0.61%)	0.000542248
D74									4.0 (0.04%)	0.00629075																											2.0 (0.11%)	0.00185472
D75													39.0 (1.07%)	0.000814533																	24.0 (0.93%)	0.0315856	26.0 (0.94%)	0.0198222															50.0 (0.86%)
D75.1															17.0 (0.47%)	0.00286754							101.0 (0.28%)	0.027417					11.0 (0.42%)	0.0353784					12.0 (0.43%)	0.0229381
D75.8															7.0 (0.19%)	0.00495943
D75.9															10.0 (0.28%)	0.0484068
D80.2
D80.3																																							3.0 (0.16%)	0.00201311
D81																	9.0 (0.03%)	0.00949544			9.0 (0.02%)	0.0150246
D86.0
D86.3			2.0 (0.77%)	6.5e-06
D89																	40.0 (0.12%)	0.0318962			41.0 (0.11%)	0.020397
D89.1																			25.0 (0.07%)	0.00530981			25.0 (0.07%)	0.00268354
D89.2															1.0 (0.03%)	0.0390146																			1.0 (0.04%)	0.0418681							1.0 (0.86%)	3.83e-07
D89.9																							8.0 (0.02%)	0.0399226
E00													8.0 (0.22%)	0.00702786																																			11.0 (0.19%)
E01																									1.0 (3.33%)	0.0428205
E01.0																											1.0 (3.33%)	0.00297687
E03																	3342.0 (9.99%)	0.0120779			3637.0 (10.08%)	0.0282604
E03.2																													14.0 (0.54%)	0.0375767					15.0 (0.54%)	0.0278973
E03.3																																							3.0 (0.16%)	0.0189895
E03.4																																											3.0 (2.59%)	0.00728529
E03.8																			2062.0 (6.16%)	0.00372693			2274.0 (6.30%)	0.039534
E04													478.0 (13.17%)	0.0244547																			292.0 (10.58%)	0.026676															737.0 (12.67%)
E04.9															70.0 (1.93%)	0.0226333																							37.0 (1.98%)	0.0274491
E05																	1432.0 (4.28%)	0.0480135
E05.0																																							45.0 (2.41%)	0.0417501
E05.1																																											2.0 (1.72%)	0.0206733
E05.2																													9.0 (0.35%)	0.00640089					9.0 (0.33%)	0.00364355
E05.4							26.0 (0.29%)	0.0287444
E05.9																											2.0 (6.67%)	0.0237355
E06																	3124.0 (9.34%)	0.0037342			3385.0 (9.38%)	0.00312064
E06.2																							152.0 (0.42%)	0.0488865
E06.3																			2621.0 (7.83%)	0.0213137			2854.0 (7.91%)	0.0393802
E07.1			1.0 (0.38%)	0.00120068
E07.8							59.0 (0.66%)	0.005068			62.0 (0.61%)	0.0192943
E10																															55.0 (2.12%)	0.0154114	56.0 (2.03%)	0.0341061
E10.1			2.0 (0.77%)	0.0091662			19.0 (0.21%)	0.0420512
E10.2																													7.0 (0.27%)	0.0385378
E10.4
E10.5																													10.0 (0.39%)	0.0327816
E10.7																													18.0 (0.69%)	0.0331502
E10.8											72.0 (0.71%)	0.0409139																											17.0 (0.91%)	0.0374508
E10.9																													30.0 (1.16%)	0.0447272
E11.3			4.0 (1.53%)	0.0273213
E11.4																			232.0 (0.69%)	0.0269747			265.0 (0.73%)	0.00124533
E11.8																																							104.0 (5.58%)	0.0330631
E11.9			24.0 (9.20%)	0.0370685																																							1.0 (0.86%)	0.0378387
E12.2																													1.0 (0.04%)	0.02942					1.0 (0.04%)	0.0360392
E12.3																													1.0 (0.04%)	0.0482954
E12.6																																							1.0 (0.05%)	0.0184859
E12.7																																							1.0 (0.05%)	0.0200831
E13																																													2.0 (1.21%)	0.012586
E13.1																																															1.0 (0.61%)	4.74e-05
E13.8																							18.0 (0.05%)	0.0238392																							1.0 (0.61%)	0.0310512
E13.9																																															2.0 (1.21%)	0.000724179
E14									56.0 (0.55%)	0.00923519																																			4.0 (2.42%)	0.000188355
E14.0																																							1.0 (0.05%)	0.0202493
E14.1																																															1.0 (0.61%)	1.81e-05
E14.5
E14.8			2.0 (0.77%)	0.00253736
E14.9							22.0 (0.25%)	0.0277529			27.0 (0.27%)	0.00384019																																			3.0 (1.82%)	1.74e-05
E16.0																																							3.0 (0.16%)	0.00628003
E20.1																																							1.0 (0.05%)	0.0212368
E23																					76.0 (0.21%)	0.0192681
E23.0
E23.6
E24																															6.0 (0.23%)	0.00032802	7.0 (0.25%)	3.35e-05											1.0 (0.61%)	0.0128557
E24.0																													2.0 (0.08%)	0.0144222					2.0 (0.07%)	0.0189709
E24.2															2.0 (0.06%)	0.0216172
E24.3																													1.0 (0.04%)	0.0224401					1.0 (0.04%)	0.0273382
E24.8																																							1.0 (0.05%)	0.0484065
E24.9																													3.0 (0.12%)	0.00205238					4.0 (0.14%)	5.31e-05											1.0 (0.61%)	0.000402914
E25.0			1.0 (0.38%)	0.00283866
E26													5.0 (0.14%)	0.0276488
E26.9															3.0 (0.08%)	0.00397517
E27													18.0 (0.50%)	0.00228105																							9.0 (0.48%)	0.0218916											27.0 (0.46%)
E27.5																																			2.0 (0.07%)	0.0361184			2.0 (0.11%)	0.00596772			1.0 (0.86%)	9.36e-05
E27.9																																							6.0 (0.32%)	0.000751154							1.0 (0.61%)	0.0482014
E28.8																			480.0 (1.43%)	0.032316			518.0 (1.44%)	0.0451259
E29.9															5.0 (0.14%)	0.0015514
E30.9																													3.0 (0.12%)	0.00030514					3.0 (0.11%)	0.000477905
E31.0																													1.0 (0.04%)	0.0438467					1.0 (0.04%)	0.0478824
E31.1																																							1.0 (0.05%)	0.0372056
E32.0																													2.0 (0.08%)	0.00740669					2.0 (0.07%)	0.00933333
E34																																													2.0 (1.21%)	0.0117799
E34.3																			42.0 (0.13%)	0.00507925			43.0 (0.12%)	0.011974
E34.4																																															1.0 (0.61%)	0.0114348
E34.8							5.0 (0.06%)	0.00186598			4.0 (0.04%)	0.0263465
E34.9																													4.0 (0.15%)	0.00148562					5.0 (0.18%)	0.000103104											1.0 (0.61%)	0.00380314
E35													3.0 (0.08%)	0.00794437
E50.8											3.0 (0.03%)	0.0320758
E51.9																																							1.0 (0.05%)	0.0239714
E56																									1.0 (3.33%)	0.0284224
E56.9
E59																															2.0 (0.08%)	0.00138874	2.0 (0.07%)	0.00182263
E60													4.0 (0.11%)	0.0152175																	3.0 (0.12%)	0.0257239	3.0 (0.11%)	0.0413886
E61.2			2.0 (0.77%)	0.00332661
E63.8							4.0 (0.04%)	0.0411156
E64.0															1.0 (0.03%)	0.0128092
E64.2															1.0 (0.03%)	0.0477932
E64.9																													1.0 (0.04%)	0.0310055					1.0 (0.04%)	0.0353668
E66																					6715.0 (18.60%)	0.00201854															373.0 (20.00%)	0.00654793											1101.0 (18.93%)
E66.0																							5172.0 (14.33%)	0.0130179															298.0 (15.98%)	0.00201754
E66.8																																							33.0 (1.77%)	0.0410501
E66.9
E67.8																																							3.0 (0.16%)	0.0219547
E70	1.0 (0.38%)	0.0282756
E70.2																																							1.0 (0.05%)	0.00302451
E70.3			1.0 (0.38%)	0.00092133
E72					16.0 (0.18%)	0.0260377			18.0 (0.18%)	0.0220596			10.0 (0.28%)	0.00246499																																			13.0 (0.22%)
E72.1																																							1.0 (0.05%)	0.0384996
E72.2							15.0 (0.17%)	0.00696292			16.0 (0.16%)	0.00833025			8.0 (0.22%)	0.00833618
E72.9							2.0 (0.02%)	0.0109249			2.0 (0.02%)	0.0156307			1.0 (0.03%)	0.018426
E73																									3.0 (10.00%)	0.0369307																			10.0 (6.06%)	0.0398672
E73.1															8.0 (0.22%)	0.0261436
E73.9																											3.0 (10.00%)	8.75e-05																			5.0 (3.03%)	0.0196505
E75																	13.0 (0.04%)	0.032385			14.0 (0.04%)	0.0196982
E75.2							3.0 (0.03%)	0.00408347			3.0 (0.03%)	0.00637531
E75.5																			4.0 (0.01%)	0.0222272			4.0 (0.01%)	0.0117455
E77																															2.0 (0.08%)	0.0216675	2.0 (0.07%)	0.0279833
E78	72.0 (27.59%)	0.0397809			2855.0 (31.81%)	0.027611			3168.0 (31.29%)	0.00139155							11015.0 (32.93%)	0.0275764			11933.0 (33.06%)	0.0430484																											1849.0 (31.79%)
E78.0			25.0 (9.58%)	0.0110721															5042.0 (15.07%)	0.0160525			5490.0 (15.21%)	0.0480323
E78.2																			4898.0 (14.64%)	0.0170251			5326.0 (14.76%)	0.0280289
E78.4																																											3.0 (2.59%)	0.0465328
E79													134.0 (3.69%)	0.0452541																																			206.0 (3.54%)
E79.0															99.0 (2.73%)	0.00488378
E80																																									3.0 (2.59%)	0.0166457
E80.1			1.0 (0.38%)	0.000149635																			5.0 (0.01%)	0.0366661					1.0 (0.04%)	0.0358136					1.0 (0.04%)	0.0404961			2.0 (0.11%)	0.000173163
E80.4																																															3.0 (1.82%)	0.00791977
E80.6																																											1.0 (0.86%)	0.00461888
E80.7							36.0 (0.40%)	0.0225528			41.0 (0.40%)	0.0143609
E83	34.0 (13.03%)	1.96e-80							75.0 (0.74%)	1.88e-07			25.0 (0.69%)	0.0107702																							17.0 (0.91%)	0.00113027											70.0 (1.20%)
E83.0			3.0 (1.15%)	1.88e-08							9.0 (0.09%)	0.00829873																											3.0 (0.16%)	0.0168097
E83.1			32.0 (12.26%)	2.04e-111			20.0 (0.22%)	0.0194436			43.0 (0.42%)	3.38e-13			16.0 (0.44%)	4.72e-06							62.0 (0.17%)	0.036939															11.0 (0.59%)	3.04e-06
E83.2															1.0 (0.03%)	0.0256941
E83.4																																			3.0 (0.11%)	0.0110496											1.0 (0.61%)	0.00128655
E83.5			2.0 (0.77%)	0.0244886
E83.8			1.0 (0.38%)	0.00196571
E85													5.0 (0.14%)	0.00121468																															1.0 (0.61%)	0.00162386			6.0 (0.10%)
E85.3															3.0 (0.08%)	0.000417716
E85.4															3.0 (0.08%)	0.00410547
E85.8															3.0 (0.08%)	0.0002372
E85.9															2.0 (0.06%)	0.00944463
E87																															51.0 (1.97%)	0.0241268
E87.0															5.0 (0.14%)	0.0231682
E87.7							2.0 (0.02%)	0.026465
E88.2			1.0 (0.38%)	0.0160423																																			3.0 (0.16%)	0.0089784
E89									213.0 (2.10%)	0.0210952							577.0 (1.72%)	0.0259137																															126.0 (2.17%)
E89.0											197.0 (1.95%)	0.0204673							531.0 (1.59%)	0.0271351
E89.1																							12.0 (0.03%)	0.0165051
E89.5																																							1.0 (0.05%)	0.0295772
E89.6																																															1.0 (0.61%)	0.000471994
E89.9			1.0 (0.38%)	0.0224077																																											1.0 (0.61%)	0.00777919
F00.1							19.0 (0.21%)	0.0299312
F00.9																													3.0 (0.12%)	0.0393962
F01																					279.0 (0.77%)	0.0228492
F01.1							9.0 (0.10%)	0.0213743			11.0 (0.11%)	0.00334832																															1.0 (0.86%)	0.00226978
F02					20.0 (0.22%)	0.0474465
F02.3																																															1.0 (0.61%)	4.96e-05
F03					45.0 (0.50%)	0.0473494
F03.0							23.0 (0.26%)	0.035172
F04																	15.0 (0.04%)	0.0201235
F05.8											13.0 (0.13%)	0.046579																											4.0 (0.21%)	0.0310604
F06.0
F06.1															2.0 (0.06%)	0.0191559
F07.1																			21.0 (0.06%)	0.0283853			22.0 (0.06%)	0.0247307
F07.8			2.0 (0.77%)	0.0132539
F07.9			2.0 (0.77%)	0.000284617																																											2.0 (1.21%)	1.24e-05
F09																																													1.0 (0.61%)	0.0068098
F10									445.0 (4.40%)	0.0472374																											69.0 (3.70%)	0.0158551											232.0 (3.99%)
F10.0											93.0 (0.92%)	0.0461302
F10.1																													49.0 (1.89%)	0.0349024									17.0 (0.91%)	0.0418043
F10.2							42.0 (0.47%)	0.0124571			48.0 (0.47%)	0.00763457
F10.7																			25.0 (0.07%)	0.0201992			28.0 (0.08%)	0.0102643
F10.9
F11																																									1.0 (0.86%)	0.0385267
F12																															7.0 (0.27%)	0.021412	7.0 (0.25%)	0.0373816
F12.1																																							3.0 (0.16%)	0.0376399			1.0 (0.86%)	0.0106789
F12.8															1.0 (0.03%)	0.0285522
F12.9																													1.0 (0.04%)	0.00534555					1.0 (0.04%)	0.00843255
F14	1.0 (0.38%)	0.0175235
F14.1			1.0 (0.38%)	0.000218696
F15.0															2.0 (0.06%)	0.000790433
F17					76.0 (0.85%)	0.0412294			85.0 (0.84%)	0.0257245																															4.0 (3.45%)	0.0198183
F17.1			1.0 (0.38%)	0.0297338
F18																																					2.0 (0.11%)	0.00267241
F18.1																																							2.0 (0.11%)	0.000109749
F19																																																	7.0 (0.12%)
F19.2
F19.8																																							1.0 (0.05%)	0.0485415
F20.0																																															2.0 (1.21%)	0.0284324
F20.1																																			3.0 (0.11%)	0.0285215											1.0 (0.61%)	0.00293734
F20.2																																															1.0 (0.61%)	0.011712
F20.4																																											1.0 (0.86%)	8.33e-05
F20.6																													2.0 (0.08%)	0.0104725					2.0 (0.07%)	0.0139006
F20.9																																															1.0 (0.61%)	0.0224142
F22																															12.0 (0.46%)	0.0300653	12.0 (0.43%)	0.0490202
F22.0																													9.0 (0.35%)	0.0318538
F23.3																			19.0 (0.06%)	0.046026																											1.0 (0.61%)	0.00454221
F23.8							8.0 (0.09%)	0.0191842			9.0 (0.09%)	0.0184096
F25					15.0 (0.17%)	0.0405333			15.0 (0.15%)	0.00933276							77.0 (0.23%)	0.0471086																											2.0 (1.21%)	0.0378383
F25.0																			24.0 (0.07%)	0.0235429			28.0 (0.08%)	0.0396825
F25.1																																			9.0 (0.33%)	0.0303829											2.0 (1.21%)	0.00416121
F25.2																																															2.0 (1.21%)	0.00540765
F30					3.0 (0.03%)	0.0369996
F30.9																							10.0 (0.03%)	0.0468881
F31																																									3.0 (2.59%)	0.0225729
F31.0																											1.0 (3.33%)	0.000986545
F31.6																																											2.0 (1.72%)	0.000937732
F31.8																																															1.0 (0.61%)	0.0195835
F32																																					447.0 (23.97%)	0.0182617
F32.0							401.0 (4.47%)	0.0186281			451.0 (4.45%)	0.0126052											1908.0 (5.29%)	0.0273218
F33.1															66.0 (1.82%)	0.0135846
F33.8
F34																					521.0 (1.44%)	0.0311922															14.0 (0.75%)	0.00630812
F34.9							21.0 (0.23%)	0.0116353																					10.0 (0.39%)	0.000878801					10.0 (0.36%)	0.00153924
F38.8
F39																																									4.0 (3.45%)	0.00107697
F40.0																																											1.0 (0.86%)	0.0464906
F40.8																			52.0 (0.16%)	0.0269218
F40.9															9.0 (0.25%)	0.0483361			33.0 (0.10%)	0.0496332
F41									2243.0 (22.15%)	0.0352765
F41.8																							407.0 (1.13%)	0.0268853
F41.9																																															19.0 (11.52%)	0.0201597
F42.8																											1.0 (3.33%)	4.7e-07							2.0 (0.07%)	0.0339791
F42.9																																															1.0 (0.61%)	0.0150438
F43.2																											3.0 (10.00%)	0.0323498
F43.8																													12.0 (0.46%)	0.0333839
F44.0															5.0 (0.14%)	0.00110993
F44.3							2.0 (0.02%)	0.0407798
F44.4																																											1.0 (0.86%)	0.0313563
F44.8																							7.0 (0.02%)	0.0455887					4.0 (0.15%)	0.00630902
F44.9																																			5.0 (0.18%)	0.0454981											1.0 (0.61%)	0.035552
F45													562.0 (15.48%)	0.0448408							5948.0 (16.48%)	0.039697
F45.8																			211.0 (0.63%)	0.015971
F45.9																																											4.0 (3.45%)	0.039351
F48.0											122.0 (1.20%)	0.0483351															2.0 (6.67%)	0.0322305
F48.8																													5.0 (0.19%)	0.0252931					4.0 (0.14%)	0.00967007
F48.9							91.0 (1.01%)	0.0288182																					35.0 (1.35%)	0.00521114					38.0 (1.38%)	0.00250965
F50.2																																															2.0 (1.21%)	0.0363757
F50.3																							27.0 (0.07%)	0.0371894
F50.8																			19.0 (0.06%)	0.0390927
F50.9																							63.0 (0.17%)	0.0471848
F51													368.0 (10.14%)	0.000144851			2899.0 (8.67%)	0.0216555			3142.0 (8.71%)	0.00705364																											536.0 (9.22%)
F51.8											31.0 (0.31%)	0.0155949
F52.0																											1.0 (3.33%)	0.0176775
F52.2																																											5.0 (4.31%)	0.0394211
F52.4																																							15.0 (0.80%)	0.0448471
F53.8																																			1.0 (0.04%)	0.0495732
F53.9																													2.0 (0.08%)	0.0459474																	1.0 (0.61%)	0.000626962
F60																																													5.0 (3.03%)	0.0218861
F60.2																																															1.0 (0.61%)	0.00116528
F60.3																																															2.0 (1.21%)	0.00277289
F60.4			2.0 (0.77%)	0.0259825											11.0 (0.30%)	0.0467963																															2.0 (1.21%)	0.00438044
F60.6																			48.0 (0.14%)	0.0085405			49.0 (0.14%)	0.0219954
F60.7			1.0 (0.38%)	0.048049
F60.9							37.0 (0.41%)	0.0220803											72.0 (0.22%)	0.0086527			83.0 (0.23%)	0.0271143																							2.0 (1.21%)	0.0340941
F61.1			1.0 (0.38%)	0.0184853
F62.0							3.0 (0.03%)	0.0263748
F63																									1.0 (3.33%)	0.000341876
F63.0			1.0 (0.38%)	0.043322																							1.0 (3.33%)	3.6e-05
F63.9															1.0 (0.03%)	0.0298022
F64																															3.0 (0.12%)	0.00349974	3.0 (0.11%)	0.00560723			2.0 (0.11%)	0.0311606
F64.0																													3.0 (0.12%)	0.00136542					3.0 (0.11%)	0.00233518
F64.8											2.0 (0.02%)	0.0384842																											2.0 (0.11%)	5.47e-05
F64.9																													1.0 (0.04%)	0.0169843					1.0 (0.04%)	0.0235133
F66																	6.0 (0.02%)	0.0424548			6.0 (0.02%)	0.022169
F68	1.0 (0.38%)	0.0192856
F68.0			1.0 (0.38%)	0.00623374			5.0 (0.06%)	0.0480369
F70.8			1.0 (0.38%)	0.00372856																									2.0 (0.08%)	0.0489939
F71																																					5.0 (0.27%)	0.0410925
F71.1																																															1.0 (0.61%)	0.0129071
F71.9																			7.0 (0.02%)	0.0222121
F78																															2.0 (0.08%)	0.0260052	2.0 (0.07%)	0.031843
F80.2																													2.0 (0.08%)	0.0155645					2.0 (0.07%)	0.0224616
F80.9			1.0 (0.38%)	0.00705976
F81.1
F82																																									1.0 (0.86%)	0.0338478
F84.4											2.0 (0.02%)	0.0203664																	1.0 (0.04%)	0.0124464					1.0 (0.04%)	0.0169429			1.0 (0.05%)	0.0103487
F84.8																													4.0 (0.15%)	0.0267321					4.0 (0.14%)	0.0406155
F90																															37.0 (1.43%)	0.0285341
F90.0																													34.0 (1.31%)	0.0240534
F90.8																			16.0 (0.05%)	0.0160137
F90.9																													4.0 (0.15%)	0.0240054
F91
F91.2																																							4.0 (0.21%)	0.0313778
F91.9							13.0 (0.14%)	0.00076648			16.0 (0.16%)	6.45e-05																	4.0 (0.15%)	0.0187153					4.0 (0.14%)	0.0340609
F92.9							7.0 (0.08%)	0.0406998
F93																																									2.0 (1.72%)	0.0117263
F93.1																																											1.0 (0.86%)	0.00731788
F93.9																													4.0 (0.15%)	0.0122294					4.0 (0.14%)	0.0206278							1.0 (0.86%)	0.0110721
F94									12.0 (0.12%)	0.0322666							11.0 (0.03%)	0.0143051			13.0 (0.04%)	0.0353482
F94.0			1.0 (0.38%)	0.0012288							5.0 (0.05%)	0.00926251
F95.0															18.0 (0.50%)	0.00147025																															2.0 (1.21%)	0.0325588
F98																															28.0 (1.08%)	0.0279085
F98.0																													14.0 (0.54%)	0.0378277					15.0 (0.54%)	0.0410807
F98.1																																											1.0 (0.86%)	0.0174537
F98.4																																															1.0 (0.61%)	3.01e-05
F98.6			1.0 (0.38%)	0.0133513
G00					10.0 (0.11%)	0.0203568			10.0 (0.10%)	0.0360652
G00.2															1.0 (0.03%)	0.025328
G00.8																																							1.0 (0.05%)	0.0327894
G02.8																																							1.0 (0.05%)	0.0169191
G03.1							2.0 (0.02%)	0.0191623			2.0 (0.02%)	0.0320259
G04.1																													1.0 (0.04%)	0.0130794					1.0 (0.04%)	0.0199777
G04.2															1.0 (0.03%)	0.0338015
G04.9															4.0 (0.11%)	0.021612
G05.1																													2.0 (0.08%)	0.0114388					2.0 (0.07%)	0.0150889
G06																																					2.0 (0.11%)	0.0420747											4.0 (0.07%)
G06.2																																							1.0 (0.05%)	0.0288635
G09													7.0 (0.19%)	0.0183431
G11.0							2.0 (0.02%)	0.0240523			2.0 (0.02%)	0.0343749
G11.4															3.0 (0.08%)	0.00384315
G12																																					5.0 (0.27%)	0.0366401
G12.0																																							3.0 (0.16%)	1.38e-05
G12.1															2.0 (0.06%)	0.0230316																							2.0 (0.11%)	0.00243993
G12.8																																							2.0 (0.11%)	0.0131499
G12.9																																							3.0 (0.16%)	0.00118552
G13.1																													1.0 (0.04%)	0.0351534					1.0 (0.04%)	0.0443214
G21					18.0 (0.20%)	0.0408743
G21.0																																															1.0 (0.61%)	2.96e-06
G21.9							9.0 (0.10%)	0.0308651
G23																	19.0 (0.06%)	0.0131468			19.0 (0.05%)	0.0241233
G23.1																			8.0 (0.02%)	0.024572			8.0 (0.02%)	0.0390193
G24																																					24.0 (1.29%)	0.0220436
G24.1															2.0 (0.06%)	0.0284691
G24.2																																											1.0 (0.86%)	0.0289832
G24.3															11.0 (0.30%)	0.00258956
G25.0							126.0 (1.40%)	0.0497335			142.0 (1.40%)	0.0328692
G25.2																			121.0 (0.36%)	0.0075905			127.0 (0.35%)	0.0205233																							2.0 (1.21%)	0.0416571
G25.3															5.0 (0.14%)	0.0266277
G25.5															2.0 (0.06%)	0.0336702
G30.8																																							1.0 (0.05%)	0.0208668
G31																																									2.0 (1.72%)	0.0384074
G31.8											7.0 (0.07%)	0.0489285
G31.9																																											1.0 (0.86%)	0.023211
G35					66.0 (0.74%)	0.0354266											167.0 (0.50%)	0.0383718			175.0 (0.48%)	0.0112604
G36.0			1.0 (0.38%)	0.00123876
G36.8																			3.0 (0.01%)	0.0329344			3.0 (0.01%)	0.0219767
G37.0							2.0 (0.02%)	0.0348968			2.0 (0.02%)	0.0484172																	1.0 (0.04%)	0.0162228					1.0 (0.04%)	0.0191926
G40.1																											1.0 (3.33%)	0.0288798											13.0 (0.70%)	0.0269445
G40.4																													9.0 (0.35%)	0.0096857					10.0 (0.36%)	0.00416187
G40.6																											1.0 (3.33%)	0.00034232
G40.9																																							35.0 (1.88%)	0.01021
G43																																	273.0 (9.89%)	0.0307979
G43.0																			1686.0 (5.04%)	0.0448155			1838.0 (5.09%)	0.0110823
G43.1																																											8.0 (6.90%)	0.0119556
G44																																									30.0 (25.86%)	0.0380343
G45									460.0 (4.54%)	0.0158286
G45.0																													30.0 (1.16%)	0.0329812
G45.1							38.0 (0.42%)	0.0306625			44.0 (0.43%)	0.0472275
G45.3																			85.0 (0.25%)	0.0041197			89.0 (0.25%)	0.0103706
G45.4							44.0 (0.49%)	0.0309334			50.0 (0.49%)	0.0154175																																			3.0 (1.82%)	0.0054565
G45.9																			440.0 (1.32%)	0.00312225			470.0 (1.30%)	0.0061181
G46.0																											1.0 (3.33%)	0.00500922
G46.4																			10.0 (0.03%)	0.0438413			11.0 (0.03%)	0.0304087
G46.6																																											1.0 (0.86%)	2.82e-05
G47																																									33.0 (28.45%)	0.00809289
G47.0																																							69.0 (3.70%)	0.0294128			10.0 (8.62%)	0.0360346
G47.1															8.0 (0.22%)	0.0280127			48.0 (0.14%)	0.00690202			50.0 (0.14%)	0.00912472
G47.2																																											2.0 (1.72%)	0.0272999
G47.3																																							128.0 (6.86%)	0.0299686
G47.4																																							4.0 (0.21%)	0.00130426
G47.8															78.0 (2.15%)	0.000337253
G50.0																							1378.0 (3.82%)	0.0328092
G50.9															12.0 (0.33%)	0.0250821
G51.0																			243.0 (0.73%)	0.0332973
G51.1																																							2.0 (0.11%)	0.0485229
G51.2																																															1.0 (0.61%)	0.000604116
G51.3											7.0 (0.07%)	0.0419892																											3.0 (0.16%)	0.00582624
G52.2																													2.0 (0.08%)	0.00138194					2.0 (0.07%)	0.00197281
G52.3															3.0 (0.08%)	0.00144064
G52.7							4.0 (0.04%)	0.037382																					2.0 (0.08%)	0.0427102
G53.0																																															2.0 (1.21%)	0.027555
G54.3											170.0 (1.68%)	0.0392551
G54.7																													1.0 (0.04%)	0.00933421					1.0 (0.04%)	0.011975
G54.9															22.0 (0.61%)	0.04101																			4.0 (0.14%)	0.0492343
G55.0			1.0 (0.38%)	0.00184173
G55.2																																							4.0 (0.21%)	0.0127111
G55.3			1.0 (0.38%)	0.0140918
G56.0																			3842.0 (11.48%)	0.0449683
G57.1			3.0 (1.15%)	0.0120029																							1.0 (3.33%)	0.0128725
G57.3											49.0 (0.48%)	0.0243931																															2.0 (1.72%)	0.0224549
G57.8																																											2.0 (1.72%)	0.0148781
G57.9																																											2.0 (1.72%)	0.0121677
G58.0																																							97.0 (5.20%)	0.044625
G58.9																																											2.0 (1.72%)	0.00580945
G60					15.0 (0.17%)	0.0157303			18.0 (0.18%)	0.00403641																											5.0 (0.27%)	0.0143154
G60.0			1.0 (0.38%)	0.0273783			12.0 (0.13%)	6.35e-05			15.0 (0.15%)	2.26e-06																											5.0 (0.27%)	6.55e-05
G60.9			1.0 (0.38%)	0.0115961
G62.8							49.0 (0.55%)	0.0492431
G63																	479.0 (1.43%)	0.0443629			532.0 (1.47%)	0.00790398
G63.2																			364.0 (1.09%)	0.00504725			405.0 (1.12%)	0.000550722															26.0 (1.39%)	0.0287801
G63.3																													4.0 (0.15%)	0.0138484					4.0 (0.14%)	0.0204335
G63.4																																															2.0 (1.21%)	3.66e-08
G63.6			1.0 (0.38%)	0.00652872																																											1.0 (0.61%)	0.00172291
G70																	75.0 (0.22%)	0.0167585			77.0 (0.21%)	0.0468866																							2.0 (1.21%)	0.00589847
G70.0																			49.0 (0.15%)	0.0490081
G70.2																																							1.0 (0.05%)	0.014902
G70.8																																							3.0 (0.16%)	0.00105378
G71.2															2.0 (0.06%)	0.0208598
G72.0																													2.0 (0.08%)	0.0413663
G72.1																													1.0 (0.04%)	0.00626341					1.0 (0.04%)	0.00671632
G72.9											6.0 (0.06%)	0.04545
G73	1.0 (0.38%)	0.0163547																																			4.0 (0.21%)	0.000287945											6.0 (0.10%)
G73.0			1.0 (0.38%)	3.62e-05
G73.3							4.0 (0.04%)	0.00667335			3.0 (0.03%)	0.0398556
G73.6																																							1.0 (0.05%)	0.00484102
G73.7																																							2.0 (0.11%)	0.00212414
G80.0																																											1.0 (0.86%)	0.0232573
G80.1																													8.0 (0.31%)	0.0428202					9.0 (0.33%)	0.0223513
G80.2			1.0 (0.38%)	0.00995143																																			3.0 (0.16%)	0.00252524
G81					75.0 (0.84%)	0.028349																															35.0 (1.88%)	0.000887077											79.0 (1.36%)
G81.0															6.0 (0.17%)	0.0272682																											1.0 (0.86%)	0.00638458
G81.1							61.0 (0.68%)	0.00633198																															30.0 (1.61%)	0.00396676
G82	5.0 (1.92%)	0.0194437			79.0 (0.88%)	0.0233284			87.0 (0.86%)	0.0296467																					29.0 (1.12%)	0.00675068	30.0 (1.09%)	0.00882439
G82.4			2.0 (0.77%)	0.0215698			25.0 (0.28%)	0.00210347			27.0 (0.27%)	0.00264686
G82.5			1.0 (0.38%)	0.0449106
G83																	265.0 (0.79%)	0.040197																											4.0 (2.42%)	0.0376625
G83.1																			130.0 (0.39%)	0.0106031			150.0 (0.42%)	0.0373552																							4.0 (2.42%)	0.00115007
G83.4																																															1.0 (0.61%)	0.0335562
G83.9							8.0 (0.09%)	0.0268663			10.0 (0.10%)	0.00869889																																			1.0 (0.61%)	0.00475298
G90					76.0 (0.85%)	0.0426923																																							4.0 (2.42%)	0.0172324
G90.0																																															2.0 (1.21%)	0.00062091
G90.8																																															2.0 (1.21%)	0.0268517
G91.0																																															1.0 (0.61%)	0.0154642
G91.9																																															1.0 (0.61%)	0.00294976
G93.0																																							10.0 (0.54%)	0.0112298
G93.1																																							3.0 (0.16%)	0.0235447
G93.3																			406.0 (1.21%)	0.0422485
G93.5											7.0 (0.07%)	0.0354968																																			1.0 (0.61%)	0.0041724
G95.2																																											1.0 (0.86%)	0.000102694
G95.8															5.0 (0.14%)	0.00438445							18.0 (0.05%)	0.0367003
G97.1																																											1.0 (0.86%)	0.0066913
G99.1							5.0 (0.06%)	0.00476816			4.0 (0.04%)	0.0461536
H00																																									16.0 (13.79%)	0.0243529
H00.0																																											8.0 (6.90%)	0.0109359
H01.9																																							24.0 (1.29%)	0.0224365
H02.0																																															4.0 (2.42%)	0.0040901
H02.3																											2.0 (6.67%)	0.0093924
H02.5			1.0 (0.38%)	0.0496887											5.0 (0.14%)	0.0232182
H02.6																													15.0 (0.58%)	0.0491661
H02.8																			124.0 (0.37%)	0.0237739			136.0 (0.38%)	0.0342705			1.0 (3.33%)	0.0391283
H03.0			1.0 (0.38%)	0.000155787																																			1.0 (0.05%)	0.0474387
H04.0															7.0 (0.19%)	0.0282879							43.0 (0.12%)	0.0191879
H04.2															6.0 (0.17%)	0.0108456
H04.6							9.0 (0.10%)	0.0026797			11.0 (0.11%)	0.000261327																											3.0 (0.16%)	0.00866624
H04.8																																															1.0 (0.61%)	0.0136302
H06																									1.0 (3.33%)	0.00486258
H06.3																							3.0 (0.01%)	0.0336938			1.0 (3.33%)	4.6e-06
H10													1394.0 (38.40%)	0.0224845
H10.1																																											10.0 (8.62%)	0.0191159
H10.3																													278.0 (10.73%)	0.0218288					292.0 (10.58%)	0.00972904
H10.5															137.0 (3.77%)	0.0332756
H10.8															235.0 (6.47%)	0.0315125
H10.9																																											9.0 (7.76%)	0.0378009
H11													396.0 (10.91%)	0.00275897																																			618.0 (10.63%)
H11.1															263.0 (7.25%)	0.00121009
H11.3																											3.0 (10.00%)	0.0198873
H11.4																											1.0 (3.33%)	0.0445701																			4.0 (2.42%)	0.00076738
H11.8																																							13.0 (0.70%)	0.0361323			2.0 (1.72%)	0.0348513
H13																																													2.0 (1.21%)	0.0377038
H13.1																																															2.0 (1.21%)	0.0201041
H13.8			1.0 (0.38%)	0.00165981
H15																									2.0 (6.67%)	0.0166541
H15.1																											2.0 (6.67%)	0.00881996											9.0 (0.48%)	0.0326645
H16																	1052.0 (3.14%)	0.0351502			1127.0 (3.12%)	0.0473617
H16.1																			237.0 (0.71%)	0.00251746			242.0 (0.67%)	0.0211807
H16.2																													18.0 (0.69%)	0.00613529					21.0 (0.76%)	0.010638
H16.3
H16.4											6.0 (0.06%)	0.0462096
H16.9															18.0 (0.50%)	0.0143881
H17																															16.0 (0.62%)	0.0261333																	79.0 (1.36%)
H17.8																													8.0 (0.31%)	0.020928
H18																																									6.0 (5.17%)	0.00969818
H18.1																																											1.0 (0.86%)	0.0427002
H18.2																											1.0 (3.33%)	0.00713105	13.0 (0.50%)	0.00988116					13.0 (0.47%)	0.017257
H18.9																																											1.0 (0.86%)	0.0177925
H19									43.0 (0.42%)	0.0219554
H19.3											13.0 (0.13%)	0.0279357
H20																																	23.0 (0.83%)	0.0479123
H20.0																																			19.0 (0.69%)	0.0340572
H20.9																			22.0 (0.07%)	0.0346657
H21.2											3.0 (0.03%)	0.0102557																											1.0 (0.05%)	0.0207615
H21.8																																											1.0 (0.86%)	0.0130989
H22.1							3.0 (0.03%)	0.0256956			3.0 (0.03%)	0.0419038
H25.9																							54.0 (0.15%)	0.0184873																			2.0 (1.72%)	0.00384055
H26.3																																											1.0 (0.86%)	0.000766763
H27.1																																											1.0 (0.86%)	0.0276476
H27.8																			18.0 (0.05%)	0.0402221
H33									86.0 (0.85%)	0.0428595
H33.0																											1.0 (3.33%)	0.0407484	20.0 (0.77%)	0.0417619
H33.2																											1.0 (3.33%)	0.000104359
H34.0							13.0 (0.14%)	0.016848																																			1.0 (0.86%)	0.0132456
H35.1																																											1.0 (0.86%)	0.00303138
H35.4																													49.0 (1.89%)	0.0389934
H40																																					141.0 (7.56%)	0.0346991											465.0 (8.00%)
H40.0															200.0 (5.51%)	0.00396385							2301.0 (6.38%)	0.0265764																							17.0 (10.30%)	0.0401405
H40.1																							1681.0 (4.66%)	0.0339475															71.0 (3.81%)	0.0378093
H40.3																																															1.0 (0.61%)	0.0279911
H40.4
H43	9.0 (3.45%)	0.0410303
H43.8											139.0 (1.37%)	0.0258287															2.0 (6.67%)	0.0298489											16.0 (0.86%)	0.00609187
H43.9																							24.0 (0.07%)	0.0490482
H44.3							6.0 (0.07%)	0.00714125			9.0 (0.09%)	4.28e-05																											3.0 (0.16%)	0.000728198
H44.6
H44.7							2.0 (0.02%)	0.0196208			2.0 (0.02%)	0.0289502
H44.8							7.0 (0.08%)	0.0277634			8.0 (0.08%)	0.0160789
H47																																									5.0 (4.31%)	0.000543005
H47.0																																											2.0 (1.72%)	0.00394977
H47.2																																											3.0 (2.59%)	0.000943455
H47.5			1.0 (0.38%)	0.00783459																															3.0 (0.11%)	0.00959441											1.0 (0.61%)	0.00170357
H49																	58.0 (0.17%)	0.0238578			64.0 (0.18%)	0.0225921
H49.1																							13.0 (0.04%)	0.0216662
H49.2																																							5.0 (0.27%)	0.027551
H50																															57.0 (2.20%)	0.00531143	58.0 (2.10%)	0.0133803
H50.0																													23.0 (0.89%)	0.0258482					24.0 (0.87%)	0.029917
H50.4			1.0 (0.38%)	0.0372008
H50.5																													21.0 (0.81%)	0.00605209					20.0 (0.72%)	0.0279685
H50.8							10.0 (0.11%)	0.0452605
H51.1											22.0 (0.22%)	0.0155513																											6.0 (0.32%)	0.028954
H52	136.0 (52.11%)	0.0401983											2052.0 (56.53%)	0.0385441			19654.0 (58.75%)	0.00379938																															3293.0 (56.62%)
H52.0							1642.0 (18.29%)	0.00597942			1801.0 (17.79%)	0.0364449
H52.1											2496.0 (24.65%)	0.0187254																															17.0 (14.66%)	0.00899521
H52.2							2345.0 (26.13%)	0.0354858											8698.0 (26.00%)	0.0313287			9430.0 (26.13%)	0.00571614
H53.1																			1108.0 (3.31%)	0.00666188			1181.0 (3.27%)	0.0160401
H53.2																							266.0 (0.74%)	0.0416439
H53.3																											1.0 (3.33%)	0.000280023
H54.6																																							6.0 (0.32%)	0.0407314
H57													30.0 (0.83%)	0.0319071																			51.0 (1.85%)	0.00199551							5.0 (4.31%)	0.00342949			6.0 (3.64%)	0.00627091
H57.0																													9.0 (0.35%)	0.000916079					10.0 (0.36%)	0.000223431
H57.1																																			37.0 (1.34%)	0.0191465							5.0 (4.31%)	0.00039908			4.0 (2.42%)	0.0496214
H57.8																																															1.0 (0.61%)	0.00591497
H58																																													1.0 (0.61%)	0.00734136
H58.1																																							2.0 (0.11%)	0.00481645							1.0 (0.61%)	0.000113662
H59.8							14.0 (0.16%)	0.0423577											21.0 (0.06%)	0.0258491			21.0 (0.06%)	0.0101498																			1.0 (0.86%)	0.024464
H60.1																											1.0 (3.33%)	0.0398037															2.0 (1.72%)	0.045543
H60.3																													74.0 (2.86%)	0.0119732					75.0 (2.72%)	0.0384693
H60.5							433.0 (4.82%)	0.0489927			486.0 (4.80%)	0.0304541
H60.9																																							79.0 (4.24%)	0.0235249
H61																									13.0 (43.33%)	0.00996505
H61.2																											13.0 (43.33%)	0.00423716
H62.2																													32.0 (1.24%)	0.0142174					33.0 (1.20%)	0.0205265
H65																																													52.0 (31.52%)	0.0145347
H65.1																													110.0 (4.25%)	0.0445614					124.0 (4.49%)	0.00562026											15.0 (9.09%)	0.000288098
H66.3																																											3.0 (2.59%)	0.00544767
H66.4																																											2.0 (1.72%)	0.0350703
H66.9			10.0 (3.83%)	0.0293655
H67
H67.0																			1.0 (0.00%)	0.0370832			1.0 (0.00%)	0.0285908
H67.8																																							3.0 (0.16%)	0.00139718			1.0 (0.86%)	0.000835802
H68					588.0 (6.55%)	0.0101993
H68.1							145.0 (1.62%)	0.00915039			159.0 (1.57%)	0.0186835
H69.0			2.0 (0.77%)	0.0134706
H69.8																											1.0 (3.33%)	0.0158685
H69.9																													34.0 (1.31%)	0.0267686					35.0 (1.27%)	0.0429368
H72																																													4.0 (2.42%)	0.0147225
H73.0																							87.0 (0.24%)	0.0307596
H74.0																																															1.0 (0.61%)	0.0331292
H74.8											7.0 (0.07%)	0.024608																															1.0 (0.86%)	0.000834504
H75.8																																							3.0 (0.16%)	0.0455417
H81.0																											2.0 (6.67%)	0.00219778	29.0 (1.12%)	0.0341089					31.0 (1.12%)	0.0271171
H81.1																													213.0 (8.22%)	0.0478516					228.0 (8.26%)	0.0261958
H81.2											19.0 (0.19%)	0.0219208
H83.9																											1.0 (3.33%)	0.00243142
H90																	3577.0 (10.69%)	0.0335474
H90.2																																											2.0 (1.72%)	0.0182109
H90.3																			2437.0 (7.28%)	0.0476683
H91.1																											2.0 (6.67%)	0.0202311	30.0 (1.16%)	0.00182897					38.0 (1.38%)	0.0148124
H91.8																													17.0 (0.66%)	0.0303745					18.0 (0.65%)	0.0291236
H91.9																																											7.0 (6.03%)	0.0301764
H93					802.0 (8.93%)	0.0374474
H93.0																																															1.0 (0.61%)	0.0177932
H93.1							748.0 (8.33%)	0.0237632
H93.2																																											2.0 (1.72%)	0.00790709
H93.8											1.0 (0.01%)	0.0403596							33.0 (0.10%)	0.0158124			34.0 (0.09%)	0.0294757
H95																	44.0 (0.13%)	0.0189656
H95.1																			31.0 (0.09%)	0.0300821
I01.0			1.0 (0.38%)	0.00302844
I01.9																													6.0 (0.23%)	0.0069282					6.0 (0.22%)	0.00981877
I02.9															1.0 (0.03%)	0.0358512													1.0 (0.04%)	0.0181257					1.0 (0.04%)	0.020094
I05.0																																															2.0 (1.21%)	0.00022081
I05.2							21.0 (0.23%)	0.000420485			19.0 (0.19%)	0.0099862																															1.0 (0.86%)	0.0283304
I06.1																																							4.0 (0.21%)	0.020187
I06.9																							14.0 (0.04%)	0.0466677
I07																																													1.0 (0.61%)	0.0499175
I07.2																													1.0 (0.04%)	0.0364522					1.0 (0.04%)	0.047333
I07.9															1.0 (0.03%)	0.049113
I09					99.0 (1.10%)	0.00997281			102.0 (1.01%)	0.047437							252.0 (0.75%)	0.0297654			271.0 (0.75%)	0.0383295
I09.0																											1.0 (3.33%)	0.0146011
I09.8			2.0 (0.77%)	0.0457287							28.0 (0.28%)	0.0316995							49.0 (0.15%)	0.0134443			54.0 (0.15%)	0.019052
I09.9							38.0 (0.42%)	0.00197797			37.0 (0.37%)	0.0196952							66.0 (0.20%)	0.00681652			73.0 (0.20%)	0.0177892
I10													1281.0 (35.29%)	0.0128763							12465.0 (34.53%)	0.00452446											985.0 (35.68%)	0.0179834			663.0 (35.55%)	0.0123839							70.0 (42.42%)	0.00104276			2074.0 (35.66%)
I11	80.0 (30.65%)	0.00198195											970.0 (26.72%)	0.00379945							9269.0 (25.68%)	0.00148534															504.0 (27.02%)	0.00223384											1562.0 (26.86%)
I11.0							1043.0 (11.62%)	0.048345			1164.0 (11.50%)	0.0318069			474.0 (13.06%)	0.000985122
I11.9			69.0 (26.44%)	0.0151647																			8291.0 (22.97%)	0.00179401															450.0 (24.13%)	0.00564021
I13.0																			91.0 (0.27%)	0.0459282
I13.1																											1.0 (3.33%)	0.0405242
I13.9															15.0 (0.41%)	0.00229033											1.0 (3.33%)	0.00216381
I15.9							24.0 (0.27%)	0.00355699			26.0 (0.26%)	0.00572469
I21.0																							211.0 (0.58%)	0.0264286
I21.1																			264.0 (0.79%)	0.0421222
I21.4																			315.0 (0.94%)	0.048225			342.0 (0.95%)	0.0328176
I23.2																													1.0 (0.04%)	0.0406075					1.0 (0.04%)	0.0459477
I24																																									1.0 (0.86%)	0.0271545
I25.3															5.0 (0.14%)	0.00070601
I25.5																																							14.0 (0.75%)	0.00796235
I25.9															58.0 (1.60%)	0.0196114
I27.8																																															1.0 (0.61%)	0.037008
I28.9																			7.0 (0.02%)	0.0353646
I31																																					7.0 (0.38%)	0.0176055
I31.3																			20.0 (0.06%)	0.0470592			23.0 (0.06%)	0.0149971
I31.8															4.0 (0.11%)	0.00358406
I32					12.0 (0.13%)	0.0423791
I32.0																																							1.0 (0.05%)	0.0453844
I32.8							11.0 (0.12%)	0.00725339
I33.0											15.0 (0.15%)	0.0074801
I35																																					35.0 (1.88%)	0.0420092
I35.0																																							23.0 (1.23%)	0.0449898
I35.9																											1.0 (3.33%)	2.79e-05
I36
I36.2																																							1.0 (0.05%)	0.0181694
I36.8							4.0 (0.04%)	0.0333338			4.0 (0.04%)	0.0201347
I38									5.0 (0.05%)	0.029798																											2.0 (0.11%)	0.0163066											4.0 (0.07%)
I39.1																			6.0 (0.02%)	0.0320496			7.0 (0.02%)	0.0236323
I40.8																																															2.0 (1.21%)	0.00313997
I41																									1.0 (3.33%)	0.0333423																							16.0 (0.28%)
I41.1
I41.8																											1.0 (3.33%)	0.000239981
I42																	1258.0 (3.76%)	0.0107613			1365.0 (3.78%)	0.00878819
I42.0																																											3.0 (2.59%)	0.00108588
I42.1																																											1.0 (0.86%)	0.00625115
I42.2																																											1.0 (0.86%)	0.0365031
I42.6																																											1.0 (0.86%)	0.0107777
I42.8																			469.0 (1.40%)	0.01855			502.0 (1.39%)	0.00857372
I43.1																											1.0 (3.33%)	0.00734414
I44.4																																															1.0 (0.61%)	0.0193157
I44.5																																							2.0 (0.11%)	0.00597173
I44.6																											1.0 (3.33%)	4.46e-05
I45.0																							95.0 (0.26%)	0.0380638															8.0 (0.43%)	0.0485008
I45.2
I45.4																							16.0 (0.04%)	0.0464199
I45.9							30.0 (0.33%)	0.00569331			31.0 (0.31%)	0.023623							88.0 (0.26%)	0.0170277			96.0 (0.27%)	0.009533
I46.9															7.0 (0.19%)	0.0301606
I47.0							13.0 (0.14%)	0.03872			14.0 (0.14%)	0.0254654
I47.1																			596.0 (1.78%)	0.00535604			646.0 (1.79%)	0.00481859
I47.2																							163.0 (0.45%)	0.0450633
I47.9																													21.0 (0.81%)	0.0469593					22.0 (0.80%)	0.035028
I48																																													18.0 (10.91%)	0.0175082
I49.0																													27.0 (1.04%)	0.0236498
I49.1																																							55.0 (2.95%)	0.0120823
I49.5																							581.0 (1.61%)	0.0402429																			4.0 (3.45%)	0.0469413
I49.8			2.0 (0.77%)	0.0177954
I49.9																																			116.0 (4.20%)	0.018401
I50									1011.0 (9.99%)	0.0197791			400.0 (11.02%)	0.0171996																																			626.0 (10.76%)
I50.0															239.0 (6.58%)	0.0321132
I50.1															104.0 (2.87%)	0.0130471
I50.9															187.0 (5.15%)	0.0193968
I51.3							8.0 (0.09%)	0.0471577
I51.5																																											1.0 (0.86%)	0.04595
I51.6																																							4.0 (0.21%)	0.0269511
I51.7																																											1.0 (0.86%)	0.00930227
I51.8
I51.9																																											2.0 (1.72%)	0.00533565
I52.1																													1.0 (0.04%)	0.0224984					1.0 (0.04%)	0.0272435
I60.4							3.0 (0.03%)	0.0339615
I60.7																													4.0 (0.15%)	0.00993825					4.0 (0.14%)	0.0152508
I60.8															6.0 (0.17%)	0.00415963
I61																									1.0 (3.33%)	0.0137891
I61.0															10.0 (0.28%)	0.0377314
I61.1																											1.0 (3.33%)	6.54e-05
I61.8			1.0 (0.38%)	0.0427689
I62																																					5.0 (0.27%)	0.0196207
I62.1							2.0 (0.02%)	0.0378352
I62.9			1.0 (0.38%)	0.00243486																																			2.0 (0.11%)	0.024511
I63																					960.0 (2.66%)	0.0208098											53.0 (1.92%)	0.0196065
I63.1							5.0 (0.06%)	0.0197045							3.0 (0.08%)	0.0205607
I63.3																																							18.0 (0.97%)	0.0337902
I63.5																																			20.0 (0.72%)	0.0408954
I63.6																			15.0 (0.04%)	0.00796934			15.0 (0.04%)	0.0190034
I65																					356.0 (0.99%)	0.0429504
I65.9							9.0 (0.10%)	0.0343569
I66.4											2.0 (0.02%)	0.0393268																											1.0 (0.05%)	0.0218762
I67.0																			4.0 (0.01%)	0.0463673
I67.7			1.0 (0.38%)	6.18e-05
I67.8							84.0 (0.94%)	0.00875279			87.0 (0.86%)	0.0445132
I67.9							58.0 (0.65%)	0.0117128			61.0 (0.60%)	0.044566
I69.1															11.0 (0.30%)	0.0248427											1.0 (3.33%)	0.00140493
I69.8																																															2.0 (1.21%)	0.0228395
I70																	1469.0 (4.39%)	0.0164796
I70.0																			104.0 (0.31%)	0.0111647			110.0 (0.30%)	0.0287321
I70.1																																											1.0 (0.86%)	0.00146424
I70.2																			932.0 (2.79%)	0.00896664																							6.0 (5.17%)	0.0195403
I70.8																			166.0 (0.50%)	0.0496195			180.0 (0.50%)	0.0468998
I70.9																											1.0 (3.33%)	0.00858379
I71													25.0 (0.69%)	0.0207526
I71.5																													1.0 (0.04%)	0.043041					1.0 (0.04%)	0.0478958
I72.2																													2.0 (0.08%)	0.00346527					2.0 (0.07%)	0.0049608
I72.8							11.0 (0.12%)	0.00689282			10.0 (0.10%)	0.0469206
I72.9							4.0 (0.04%)	0.000818692			4.0 (0.04%)	0.00164017
I73.8																																											1.0 (0.86%)	0.0268428
I74																																									2.0 (1.72%)	0.0417699
I74.2																																											1.0 (0.86%)	0.00544519
I74.5															2.0 (0.06%)	0.0253886													2.0 (0.08%)	0.0200347					2.0 (0.07%)	0.026001
I74.8																			8.0 (0.02%)	0.0324648			9.0 (0.02%)	0.0303164																							1.0 (0.61%)	0.0061047
I77																									1.0 (3.33%)	0.00916715
I77.1																																											1.0 (0.86%)	0.000434806
I77.8																																											1.0 (0.86%)	0.00272301			1.0 (0.61%)	0.00976867
I77.9			1.0 (0.38%)	0.0337485																							1.0 (3.33%)	1.83e-05
I78.0							1.0 (0.01%)	0.0400997			2.0 (0.02%)	0.0372219
I78.1																							321.0 (0.89%)	0.0295241
I78.8																																											4.0 (3.45%)	0.0268369
I79.8
I80																					2624.0 (7.27%)	0.0211977
I80.1			3.0 (1.15%)	0.0472091
I80.2																													66.0 (2.55%)	0.00721703					71.0 (2.57%)	0.00414863
I80.9							30.0 (0.33%)	0.0495183
I82.0											2.0 (0.02%)	0.0276161			1.0 (0.03%)	0.0492889																							1.0 (0.05%)	0.00588632
I82.3															1.0 (0.03%)	0.0443218
I82.8							62.0 (0.69%)	0.034442			71.0 (0.70%)	0.011353																	6.0 (0.23%)	0.0312903					7.0 (0.25%)	0.0376987
I83					1283.0 (14.29%)	0.0105159			1445.0 (14.27%)	0.00356734							4720.0 (14.11%)	0.00838929			5114.0 (14.17%)	0.0021514
I83.2															34.0 (0.94%)	0.00182245
I83.9																			3633.0 (10.86%)	0.0232839			3938.0 (10.91%)	0.00877684
I84.0																			268.0 (0.80%)	0.0129639																			5.0 (0.27%)	0.0258186
I84.2																											4.0 (13.33%)	0.0302707
I84.3																																							13.0 (0.70%)	0.00299815
I84.6																			189.0 (0.56%)	0.0289769
I84.8
I85																															9.0 (0.35%)	0.0237323
I85.0			1.0 (0.38%)	0.0321456																									4.0 (0.15%)	0.0349423
I86.1																																											3.0 (2.59%)	0.0479693
I87.2																													66.0 (2.55%)	0.00746041					72.0 (2.61%)	0.00249517
I88.1																													10.0 (0.39%)	0.0497622
I88.8																			53.0 (0.16%)	0.0233905			57.0 (0.16%)	0.0138499
I88.9							34.0 (0.38%)	0.0492679
I89.1																											1.0 (3.33%)	0.00227886
I89.9							34.0 (0.38%)	0.043467
I95.0
I95.8			2.0 (0.77%)	0.0433023															43.0 (0.13%)	0.0170076			48.0 (0.13%)	0.0166577
I97																																													2.0 (1.21%)	0.0331204
I97.1																			8.0 (0.02%)	0.00494367			8.0 (0.02%)	0.00834147
I97.2			2.0 (0.77%)	0.044206																																											2.0 (1.21%)	0.0126788
I97.8																													3.0 (0.12%)	0.00542591					3.0 (0.11%)	0.00793826
J01					3596.0 (40.06%)	0.00603182			4012.0 (39.62%)	0.0482641																					1059.0 (40.87%)	0.00875787									34.0 (29.31%)	0.0360622
J01.1											226.0 (2.23%)	0.039828
J01.2							48.0 (0.53%)	0.0417758
J01.4							113.0 (1.26%)	0.0183474																			2.0 (6.67%)	0.00865651
J02.8																													63.0 (2.43%)	0.00286626					67.0 (2.43%)	0.00253527
J02.9			76.0 (29.12%)	0.0208799
J03					2970.0 (33.09%)	0.0260368
J03.9							1408.0 (15.69%)	0.00713349
J04					2956.0 (32.93%)	0.0239395
J04.0			5.0 (1.92%)	0.0433487
J04.1							1071.0 (11.93%)	0.0444435
J04.2							644.0 (7.17%)	0.0304246
J05																									1.0 (3.33%)	0.0132576
J05.0																											1.0 (3.33%)	0.000612814
J05.1																																															1.0 (0.61%)	0.0493875
J06.0							274.0 (3.05%)	0.0306317																															36.0 (1.93%)	0.0492497
J06.9																							20899.0 (57.90%)	0.0316859
J09																																													1.0 (0.61%)	0.0357454
J12.0															4.0 (0.11%)	0.0195901
J12.1																													4.0 (0.15%)	0.00782012					4.0 (0.14%)	0.0113495
J12.9											69.0 (0.68%)	0.0322549
J15													179.0 (4.93%)	0.00642341
J15.3											7.0 (0.07%)	0.00274029											15.0 (0.04%)	0.0114459															6.0 (0.32%)	3.99e-10
J15.5																			29.0 (0.09%)	0.000999256			33.0 (0.09%)	0.000194929					4.0 (0.15%)	0.0259941					4.0 (0.14%)	0.0298031			4.0 (0.21%)	0.00410648
J15.6																																															1.0 (0.61%)	0.0366543
J15.8															39.0 (1.07%)	0.00198518
J17.0							5.0 (0.06%)	0.0469017
J17.2											3.0 (0.03%)	0.0202166							7.0 (0.02%)	0.036825			7.0 (0.02%)	0.0349787
J18																	5904.0 (17.65%)	0.00062727			6364.0 (17.63%)	0.000448729
J18.0																			699.0 (2.09%)	0.00307847			739.0 (2.05%)	0.0103461
J18.9																			2544.0 (7.60%)	0.015041			2769.0 (7.67%)	0.00450962																			1.0 (0.86%)	0.0285834
J20
J20.5							17.0 (0.19%)	0.00882508			19.0 (0.19%)	0.00830025															1.0 (3.33%)	0.000541367											5.0 (0.27%)	0.0211266
J20.6																							19.0 (0.05%)	0.0420405
J20.8																													142.0 (5.48%)	0.0354781					151.0 (5.47%)	0.0279069
J20.9							2224.0 (24.78%)	0.0356305
J22																	618.0 (1.85%)	0.00645982			671.0 (1.86%)	0.0106142
J30																															882.0 (34.04%)	0.0275799	937.0 (33.94%)	0.0316306
J30.1																																			139.0 (5.03%)	0.0332955
J30.2															53.0 (1.46%)	0.0342722
J30.3																																							144.0 (7.72%)	0.0249735
J30.4
J31																									10.0 (33.33%)	0.00444591											219.0 (11.74%)	0.0123999
J31.0																																							97.0 (5.20%)	0.0193798
J32																	2406.0 (7.19%)	0.0474996
J32.0																			1295.0 (3.87%)	0.0108372			1389.0 (3.85%)	0.0320657					115.0 (4.44%)	0.0308135					120.0 (4.35%)	0.0470483
J32.3																													6.0 (0.23%)	0.0232108
J32.8																			253.0 (0.76%)	0.0219729			280.0 (0.78%)	0.0349613
J33.0																																			35.0 (1.27%)	0.0421436											4.0 (2.42%)	0.0356047
J33.8											58.0 (0.57%)	0.0102527																											14.0 (0.75%)	0.0201471
J34.2							1168.0 (13.01%)	0.0294744
J35																									15.0 (50.00%)	0.00843143
J35.0																											15.0 (50.00%)	0.00140705
J37																									4.0 (13.33%)	0.000468245
J37.0																											2.0 (6.67%)	0.0436741
J38.7																											1.0 (3.33%)	0.0163851
J39.1																			31.0 (0.09%)	0.0310092			34.0 (0.09%)	0.0244596
J39.2																											1.0 (3.33%)	0.0139252
J39.3			13.0 (4.98%)	0.00169203
J39.8
J41																																													12.0 (7.27%)	0.0119354
J41.0																																			73.0 (2.64%)	0.0295077
J41.8
J43.0							3.0 (0.03%)	0.0220691
J43.1																							23.0 (0.06%)	0.043852
J43.2															7.0 (0.19%)	0.0222022							48.0 (0.13%)	0.00310396
J43.8																																							7.0 (0.38%)	0.0220673
J44													208.0 (5.73%)	0.0138087							1848.0 (5.12%)	0.0413126
J44.0																							267.0 (0.74%)	0.0112048					9.0 (0.35%)	0.0377082					10.0 (0.36%)	0.0370996
J44.8															124.0 (3.42%)	0.0152194							1082.0 (3.00%)	0.022332
J45																	4382.0 (13.10%)	0.0287151			4730.0 (13.10%)	0.0438696
J45.1															80.0 (2.20%)	0.0201176																							19.0 (1.02%)	0.0300492
J45.8																													200.0 (7.72%)	0.0240741
J61																	4.0 (0.01%)	0.0327419			4.0 (0.01%)	0.0388047
J63.8																																							1.0 (0.05%)	0.00783021
J64																															1.0 (0.04%)	0.0294985	1.0 (0.04%)	0.0350719
J67																															3.0 (0.12%)	0.00557662	3.0 (0.11%)	0.00759581
J67.2																													1.0 (0.04%)	0.0115531					1.0 (0.04%)	0.0146761
J67.9																													3.0 (0.12%)	3.16e-05					3.0 (0.11%)	5.42e-05
J68																																													1.0 (0.61%)	0.0260773
J68.2																																															1.0 (0.61%)	0.00411725
J68.8															2.0 (0.06%)	0.00211157
J70.3							2.0 (0.02%)	0.0345392			2.0 (0.02%)	0.0455135
J70.8																			11.0 (0.03%)	0.0341302			12.0 (0.03%)	0.0237173
J81																																													2.0 (1.21%)	0.0168568
J82					4.0 (0.04%)	0.0251204			5.0 (0.05%)	0.00969417
J84.0							2.0 (0.02%)	0.0387467			2.0 (0.02%)	0.0494493
J84.1							12.0 (0.13%)	0.0170343			14.0 (0.14%)	0.00742353
J84.9																																							7.0 (0.38%)	0.0300977
J85																	25.0 (0.07%)	0.00623651			24.0 (0.07%)	0.0374866
J85.1																			19.0 (0.06%)	0.0177045			20.0 (0.06%)	0.0258986
J85.2																																							1.0 (0.05%)	0.0278262
J90																																					16.0 (0.86%)	0.00268014											38.0 (0.65%)
J94													18.0 (0.50%)	0.0211036			114.0 (0.34%)	0.0423546			130.0 (0.36%)	0.00396495
J94.8																							69.0 (0.19%)	0.0351527
J94.9															8.0 (0.22%)	0.000696353
J95.0															3.0 (0.08%)	0.00226766
J95.1															1.0 (0.03%)	0.0141156
J96.9																							124.0 (0.34%)	0.0332566
J98					910.0 (10.14%)	0.0237287
J98.8							718.0 (8.00%)	0.0120566			833.0 (8.23%)	0.0403306
J98.9																																							48.0 (2.57%)	0.0379889
J99.0																																							1.0 (0.05%)	0.0176172
K00																	1645.0 (4.92%)	0.0354167
K00.1			3.0 (1.15%)	0.000121156
K00.2											27.0 (0.27%)	0.0260959
K00.3			2.0 (0.77%)	0.0219777
K00.5																													5.0 (0.19%)	0.0402691					5.0 (0.18%)	0.0493075
K00.6			11.0 (4.21%)	0.0452483																									44.0 (1.70%)	0.0307391					49.0 (1.77%)	0.0388681			61.0 (3.27%)	0.0468643
K00.8																			46.0 (0.14%)	0.0304269			52.0 (0.14%)	0.00548848
K01													316.0 (8.71%)	0.0459906			2622.0 (7.84%)	0.0277462			2816.0 (7.80%)	0.0167012																											498.0 (8.56%)
K01.0																							2677.0 (7.42%)	0.0376213
K02					2914.0 (32.46%)	0.0106645			3272.0 (32.32%)	0.0355546			1191.0 (32.81%)	0.0120182																																			1912.0 (32.87%)
K02.0															222.0 (6.12%)	0.0139605													153.0 (5.91%)	0.0126791					164.0 (5.94%)	0.0112625
K02.1															911.0 (25.10%)	0.00693635													620.0 (23.93%)	0.0461039					668.0 (24.19%)	0.0339081
K02.9																													20.0 (0.77%)	0.0380392					18.0 (0.65%)	0.00849962			33.0 (1.77%)	0.0356577
K03					755.0 (8.41%)	0.0198843
K03.0																											1.0 (3.33%)	0.00564695
K03.1							65.0 (0.72%)	0.0170031			71.0 (0.70%)	0.0251889
K03.2															8.0 (0.22%)	0.0247168
K03.3																																															3.0 (1.82%)	0.0150834
K03.5
K03.7																													3.0 (0.12%)	0.013592					3.0 (0.11%)	0.018622
K03.8															19.0 (0.52%)	0.0441183
K03.9											13.0 (0.13%)	0.0361693																																			1.0 (0.61%)	0.0394062
K04													1052.0 (28.98%)	0.0168766																																			1669.0 (28.70%)
K04.0															344.0 (9.48%)	0.0302962
K04.3																			9.0 (0.03%)	0.00890769			8.0 (0.02%)	0.0296622
K04.4
K04.8							80.0 (0.89%)	0.0418089			90.0 (0.89%)	0.0330204
K04.9																																															2.0 (1.21%)	0.0180977
K05					1663.0 (18.53%)	0.0451713
K05.0							254.0 (2.83%)	0.00544098																					88.0 (3.40%)	0.000135354					96.0 (3.48%)	3.41e-05											10.0 (6.06%)	0.00367026
K05.1											237.0 (2.34%)	0.0334117
K05.2																																											15.0 (12.93%)	0.0444632
K05.5																																															2.0 (1.21%)	0.0146202
K05.6
K06.8							15.0 (0.17%)	0.0209976			16.0 (0.16%)	0.0367653							43.0 (0.13%)	0.021922
K06.9
K07.0							32.0 (0.36%)	0.0429996
K07.4																													11.0 (0.42%)	0.0291617
K07.6																							725.0 (2.01%)	0.0300353
K07.8																			27.0 (0.08%)	0.024918
K08.0							5.0 (0.06%)	0.0121137			7.0 (0.07%)	0.000407613
K08.3																			187.0 (0.56%)	0.0114793			195.0 (0.54%)	0.0300627			1.0 (3.33%)	0.0397681
K09																																													3.0 (1.82%)	0.0123054
K09.8							14.0 (0.16%)	0.00336921			15.0 (0.15%)	0.00701123																																			2.0 (1.21%)	9.8e-05
K10.0																																							3.0 (0.16%)	0.0322168
K10.1											3.0 (0.03%)	0.00747664																											1.0 (0.05%)	0.0167027
K10.3															83.0 (2.29%)	0.0145557
K10.8																							155.0 (0.43%)	0.0219605			1.0 (3.33%)	0.0221045
K10.9																																															2.0 (1.21%)	0.0157424
K11																									2.0 (6.67%)	0.0465848
K11.1															4.0 (0.11%)	0.0140701							20.0 (0.06%)	0.0124579																			1.0 (0.86%)	0.000863505
K11.3							9.0 (0.10%)	0.0131444							5.0 (0.14%)	0.0134109
K11.4							2.0 (0.02%)	0.0429084			2.0 (0.02%)	0.0344715
K11.6																											1.0 (3.33%)	0.00884192	12.0 (0.46%)	0.0210504					15.0 (0.54%)	0.00163865
K11.7															9.0 (0.25%)	0.00151621
K12	3.0 (1.15%)	0.0473636
K13																															56.0 (2.16%)	0.0153893	56.0 (2.03%)	0.0455421											6.0 (3.64%)	0.0386569
K13.0																																															4.0 (2.42%)	0.0338349
K13.5																													2.0 (0.08%)	0.0423548
K14.1																											1.0 (3.33%)	0.000102718
K14.3																							23.0 (0.06%)	0.0497788					4.0 (0.15%)	0.0106732					5.0 (0.18%)	0.0013679											1.0 (0.61%)	0.00876687
K14.9																																															2.0 (1.21%)	0.0171943
K22																	532.0 (1.59%)	0.0232628
K22.4																			53.0 (0.16%)	0.00968547			64.0 (0.18%)	0.049215
K22.8																																															2.0 (1.21%)	0.0485188
K23																	30.0 (0.09%)	0.0241926
K23.0																													1.0 (0.04%)	0.0276201					1.0 (0.04%)	0.0327652
K23.8																													2.0 (0.08%)	0.034806					2.0 (0.07%)	0.0432898
K25																	1895.0 (5.66%)	0.00572031			2022.0 (5.60%)	0.0313476
K25.2																																							3.0 (0.16%)	0.000163193
K25.5																																															1.0 (0.61%)	0.0144883
K25.7							111.0 (1.24%)	0.0416554			123.0 (1.21%)	0.0258646
K26																									5.0 (16.67%)	0.0416845											99.0 (5.31%)	0.0423168
K26.1																																															1.0 (0.61%)	0.0489193
K26.3																			287.0 (0.86%)	0.0475028
K26.5																																											1.0 (0.86%)	0.00429942
K26.6																																							3.0 (0.16%)	0.036272
K27													50.0 (1.38%)	1.3e-06																																			64.0 (1.10%)
K27.0																																															1.0 (0.61%)	0.0169999
K27.3																											1.0 (3.33%)	4.57e-06
K27.9											26.0 (0.26%)	0.0442728																	10.0 (0.39%)	0.0131194					11.0 (0.40%)	0.00632022							2.0 (1.72%)	0.0011047
K28.5																																							1.0 (0.05%)	0.0205657
K29.2							5.0 (0.06%)	0.0219871			8.0 (0.08%)	0.0494284
K29.6											472.0 (4.66%)	0.0315446
K29.8											155.0 (1.53%)	0.0411196
K29.9			5.0 (1.92%)	0.004494
K31																															51.0 (1.97%)	0.0310276
K31.2							4.0 (0.04%)	0.0342589							2.0 (0.06%)	0.0345229
K31.6			1.0 (0.38%)	0.000245256			2.0 (0.02%)	0.0312278			2.0 (0.02%)	0.0377857
K31.8																													7.0 (0.27%)	0.0216938					8.0 (0.29%)	0.0240585
K35					704.0 (7.84%)	0.0451854															2726.0 (7.55%)	0.0214829
K35.0																			88.0 (0.26%)	0.0225971			93.0 (0.26%)	0.0115035
K35.9							431.0 (4.80%)	0.0226902
K36					46.0 (0.51%)	0.0313174			51.0 (0.50%)	0.0332386
K38																															9.0 (0.35%)	0.00461046	10.0 (0.36%)	0.00155412
K38.0																																							1.0 (0.05%)	0.0356721
K38.1							3.0 (0.03%)	0.0428589
K40													170.0 (4.68%)	0.00141888																											8.0 (6.90%)	0.049981
K40.2															20.0 (0.55%)	0.00061963
K40.3																													17.0 (0.66%)	0.0423153					19.0 (0.69%)	0.0189526							2.0 (1.72%)	0.0319065
K40.4															3.0 (0.08%)	0.0224445
K40.9															133.0 (3.66%)	0.00257135													95.0 (3.67%)	0.0216366
K43																	727.0 (2.17%)	0.0203762			795.0 (2.20%)	0.0111035
K43.0															14.0 (0.39%)	0.0404998
K43.9																			601.0 (1.80%)	0.00443222			655.0 (1.81%)	0.00298287					56.0 (2.16%)	0.0344119
K44																									3.0 (10.00%)	0.0481174															9.0 (7.76%)	0.00464891
K44.0																											1.0 (3.33%)	0.00514613
K44.9																																											8.0 (6.90%)	0.00474609
K50.0																																			8.0 (0.29%)	0.0432164
K51																																																	35.0 (0.60%)
K51.2
K51.4															4.0 (0.11%)	0.0426926
K52.0																											1.0 (3.33%)	0.00232244
K52.1																											1.0 (3.33%)	1.89e-06
K52.2																											1.0 (3.33%)	0.000958066
K55					41.0 (0.46%)	0.00750026			43.0 (0.42%)	0.0197621
K55.0							15.0 (0.17%)	0.0365444
K55.2																			4.0 (0.01%)	0.0222777			4.0 (0.01%)	0.0130914
K56																																					13.0 (0.70%)	0.00726809
K56.3											3.0 (0.03%)	0.0365744
K56.7															30.0 (0.83%)	0.00438675
K57													160.0 (4.41%)	0.0111036
K57.3											263.0 (2.60%)	0.0434613			140.0 (3.86%)	0.00368056
K57.8																			5.0 (0.01%)	0.0485652																			3.0 (0.16%)	0.0100745
K58.0															156.0 (4.30%)	0.0443139
K58.9																																															13.0 (7.88%)	0.0314042
K59.0			5.0 (1.92%)	0.0180076															1716.0 (5.13%)	0.0384768			1846.0 (5.11%)	0.0174053
K59.1
K59.9																													159.0 (6.14%)	0.047819
K60					302.0 (3.36%)	0.0125878			345.0 (3.41%)	0.0172238
K60.0							74.0 (0.82%)	0.00875664			79.0 (0.78%)	0.00147205																	41.0 (1.58%)	0.0146471					42.0 (1.52%)	0.030358
K60.2
K60.3																																											2.0 (1.72%)	0.0131749
K60.4																																			10.0 (0.36%)	0.0387114
K60.5							12.0 (0.13%)	0.00431819			14.0 (0.14%)	0.00142455																															2.0 (1.72%)	3.85e-06
K61.1																													7.0 (0.27%)	0.000937656					7.0 (0.25%)	0.00175486
K62									250.0 (2.47%)	0.0279603																											38.0 (2.04%)	0.0371812
K62.2																											1.0 (3.33%)	0.0142707
K62.5											22.0 (0.22%)	0.0180915
K63.9																													23.0 (0.89%)	0.0354732
K65.0																																											2.0 (1.72%)	0.0290128
K65.9																																															1.0 (0.61%)	0.0155776
K66																	294.0 (0.88%)	0.0448449
K66.0																			237.0 (0.71%)	0.0390335
K70																	290.0 (0.87%)	0.0176579			324.0 (0.90%)	0.049916
K70.2							5.0 (0.06%)	0.0277738
K70.4															6.0 (0.17%)	0.0157903
K71.0											11.0 (0.11%)	0.0200143
K71.8
K71.9																			53.0 (0.16%)	0.0386715
K72																																					9.0 (0.48%)	0.0272945
K72.1			1.0 (0.38%)	0.0296346
K73.0																																											2.0 (1.72%)	3.18e-05
K73.9																			185.0 (0.55%)	0.0431884
K74.0							11.0 (0.12%)	0.031666
K74.3			2.0 (0.77%)	0.0110248
K74.6																							70.0 (0.19%)	0.0401814
K76									597.0 (5.90%)	0.0141101							1771.0 (5.29%)	0.0392215
K76.1			1.0 (0.38%)	0.00958748							6.0 (0.06%)	0.0488777
K76.8											84.0 (0.83%)	0.0228291
K76.9																			403.0 (1.20%)	0.0197004			443.0 (1.23%)	0.0287336
K80																																					181.0 (9.71%)	0.00263179
K81.9															8.0 (0.22%)	0.0230992
K82.2															4.0 (0.11%)	0.0147327
K82.9																			142.0 (0.42%)	0.0231923							1.0 (3.33%)	0.025436
K83													66.0 (1.82%)	0.0253754																	50.0 (1.93%)	0.024749									4.0 (3.45%)	0.0378719
K83.2																													1.0 (0.04%)	0.0178422					1.0 (0.04%)	0.0211993
K83.3																																							3.0 (0.16%)	2.52e-05
K83.8															15.0 (0.41%)	0.0352262
K83.9																													18.0 (0.69%)	0.00930207					19.0 (0.69%)	0.00776548							2.0 (1.72%)	0.021259
K86																																									8.0 (6.90%)	0.000791747
K86.1																																											7.0 (6.03%)	2.07e-06
K86.2															14.0 (0.39%)	0.0440538
K86.3																																							6.0 (0.32%)	0.0293645
K90.0											35.0 (0.35%)	0.0489776
K90.3																													5.0 (0.19%)	0.00229016					5.0 (0.18%)	0.0037478
K90.4																																															1.0 (0.61%)	0.0220124
K91.1																																															2.0 (1.21%)	0.0033472
K92.0															4.0 (0.11%)	0.0406258
K92.2															37.0 (1.02%)	0.0136247
K92.8							21.0 (0.23%)	0.0120394			26.0 (0.26%)	0.00117908
L02.0
L02.3																			311.0 (0.93%)	0.0341545			336.0 (0.93%)	0.0216961
L02.8																											2.0 (6.67%)	0.0354763
L03																	3505.0 (10.48%)	0.0172214
L03.8																			249.0 (0.74%)	0.0135443			262.0 (0.73%)	0.027284
L04	17.0 (6.51%)	0.04887
L04.1																																															2.0 (1.21%)	0.0036784
L04.2							23.0 (0.26%)	0.010099			26.0 (0.26%)	0.0103843							35.0 (0.10%)	0.0145359			39.0 (0.11%)	0.0137592
L04.3			2.0 (0.77%)	0.00563018																																			5.0 (0.27%)	0.0379571
L05.9																							204.0 (0.57%)	0.0258317
L08																															159.0 (6.14%)	0.0317436	167.0 (6.05%)	0.0427819
L08.0											148.0 (1.46%)	0.0133875																	46.0 (1.78%)	0.0116121					51.0 (1.85%)	0.0038402
L08.1																													25.0 (0.96%)	0.0338366
L08.9															48.0 (1.32%)	0.0321807																							30.0 (1.61%)	0.0060585
L10.9			1.0 (0.38%)	0.0240757
L11.8																			5.0 (0.01%)	0.0349297			5.0 (0.01%)	0.0463904
L12																																									1.0 (0.86%)	0.00241173
L12.9															2.0 (0.06%)	0.0112382																											1.0 (0.86%)	4.81e-05
L13													13.0 (0.36%)	0.0188081																																			19.0 (0.33%)
L13.0																																											1.0 (0.86%)	0.0465846
L13.8																			8.0 (0.02%)	0.0490845
L13.9															4.0 (0.11%)	0.0143994
L20.8																													134.0 (5.17%)	0.00668726					139.0 (5.03%)	0.0196805
L21.1																			6.0 (0.02%)	0.0339133			6.0 (0.02%)	0.0155595
L23					2292.0 (25.53%)	0.0203074																																			49.0 (42.24%)	7.05e-05
L23.0																													43.0 (1.66%)	0.00236119					46.0 (1.67%)	0.00162088							4.0 (3.45%)	0.0127379
L23.5															67.0 (1.85%)	0.0372795																											8.0 (6.90%)	4.12e-06
L23.7																											1.0 (3.33%)	0.0237358											13.0 (0.70%)	0.0109737
L23.9																																											20.0 (17.24%)	0.00301298
L24.1															4.0 (0.11%)	0.00848988
L24.3																							162.0 (0.45%)	0.0308783
L24.5							54.0 (0.60%)	0.00018471			56.0 (0.55%)	0.00090706
L24.8																			1242.0 (3.71%)	0.0444849
L24.9																											4.0 (13.33%)	0.0199818
L25																															105.0 (4.05%)	0.0296044
L25.2																													2.0 (0.08%)	0.0124533					2.0 (0.07%)	0.0167209
L25.3																			28.0 (0.08%)	0.010684			34.0 (0.09%)	0.0456469
L25.8																											1.0 (3.33%)	0.0448312
L25.9			8.0 (3.07%)	0.0262905							163.0 (1.61%)	0.0448589																	54.0 (2.08%)	0.00357677					53.0 (1.92%)	0.02211
L27.0																											2.0 (6.67%)	0.00617244
L27.2																													20.0 (0.77%)	0.0485132					20.0 (0.72%)	0.022571
L27.8							38.0 (0.42%)	0.0332592			43.0 (0.42%)	0.0218967															1.0 (3.33%)	0.0159639
L28																					530.0 (1.47%)	0.0326043																											70.0 (1.20%)
L28.2
L29	2.0 (0.77%)	0.0339256																																															167.0 (2.87%)
L29.0															24.0 (0.66%)	0.00589139
L29.2																													18.0 (0.69%)	0.0247546
L30.0																							548.0 (1.52%)	0.00862632
L30.2
L30.9
L40.2
L40.4															12.0 (0.33%)	0.0112855			38.0 (0.11%)	0.0337716
L40.5																											1.0 (3.33%)	0.0198004
L41																															10.0 (0.39%)	0.0331409
L41.3																													4.0 (0.15%)	0.0225378					4.0 (0.14%)	0.0305209
L43.1															2.0 (0.06%)	0.0185691
L44.1							4.0 (0.04%)	0.0162826			4.0 (0.04%)	0.0308666
L50.1																											1.0 (3.33%)	0.0233897
L50.2																							40.0 (0.11%)	0.0266309					8.0 (0.31%)	0.0397743
L50.6																													8.0 (0.31%)	0.00257315					9.0 (0.33%)	0.000835475
L50.8																																															5.0 (3.03%)	0.0495856
L50.9			11.0 (4.21%)	0.0127773															629.0 (1.88%)	0.0313949			683.0 (1.89%)	0.034596
L51									27.0 (0.27%)	0.0282727																											8.0 (0.43%)	0.0126922											19.0 (0.33%)
L51.1																			3.0 (0.01%)	0.0388266																							1.0 (0.86%)	0.000443841
L51.9																																							3.0 (0.16%)	0.00249064
L52	3.0 (1.15%)	0.00789707
L53.1																													7.0 (0.27%)	0.00722419					7.0 (0.25%)	0.0115008
L53.9																																															2.0 (1.21%)	0.0496636
L55																	124.0 (0.37%)	0.0348881																															9.0 (0.15%)
L55.1																			22.0 (0.07%)	0.00336378			22.0 (0.06%)	0.0062428
L56	4.0 (1.53%)	0.044321
L56.0			1.0 (0.38%)	0.0143712
L56.2			2.0 (0.77%)	0.0134756																																							2.0 (1.72%)	0.00020733
L56.3																											1.0 (3.33%)	0.000681259
L56.8																																															1.0 (0.61%)	0.0491534
L56.9			1.0 (0.38%)	0.0371437
L58.0																																							2.0 (0.11%)	0.000631737
L59.9																													1.0 (0.04%)	0.028996					1.0 (0.04%)	0.0368671			1.0 (0.05%)	0.0327261
L60.8											214.0 (2.11%)	0.0447249							583.0 (1.74%)	0.00578078			655.0 (1.81%)	0.0465914
L62																																									1.0 (0.86%)	0.0225838
L62.8																																											1.0 (0.86%)	0.0101183
L63																																									4.0 (3.45%)	0.0227516			5.0 (3.03%)	0.0337738
L63.1																																			6.0 (0.22%)	0.0433813							1.0 (0.86%)	0.0222904
L63.8																			160.0 (0.48%)	0.0224835
L63.9																																											2.0 (1.72%)	0.0151493
L64																																	6.0 (0.22%)	0.0439657
L64.9			3.0 (1.15%)	0.00133464																																											2.0 (1.21%)	0.00775901
L65																	455.0 (1.36%)	0.011149			495.0 (1.37%)	0.0181535			2.0 (6.67%)	0.0220675
L65.0																			194.0 (0.58%)	0.0136603			216.0 (0.60%)	0.0425389
L65.8																											1.0 (3.33%)	0.00737034
L67					7.0 (0.08%)	0.0417403																																							1.0 (0.61%)	0.00595432
L67.8																			7.0 (0.02%)	0.0403751
L67.9							4.0 (0.04%)	0.04885																											2.0 (0.07%)	0.0396618											1.0 (0.61%)	0.000624806
L68.8															4.0 (0.11%)	0.0493456
L68.9																																							3.0 (0.16%)	0.0475578
L70																									10.0 (33.33%)	0.00181735											341.0 (18.28%)	0.00644485											1000.0 (17.19%)
L70.0																											7.0 (23.33%)	0.00579316
L70.1							207.0 (2.31%)	0.00397997			242.0 (2.39%)	0.00610597
L70.2																											1.0 (3.33%)	0.00313991
L70.3							4.0 (0.04%)	0.0046891			4.0 (0.04%)	0.00880329							8.0 (0.02%)	0.0498996
L70.4																																											1.0 (0.86%)	0.000259098
L70.5																													10.0 (0.39%)	0.0335402
L70.8																											3.0 (10.00%)	0.000830947
L70.9																											2.0 (6.67%)	0.000828383											23.0 (1.23%)	0.00486659
L71.8																											4.0 (13.33%)	0.00613247
L72.8															38.0 (1.05%)	0.00793315											2.0 (6.67%)	0.00150466	27.0 (1.04%)	0.0302019					32.0 (1.16%)	0.00300562
L72.9																											1.0 (3.33%)	0.0488683
L73																															104.0 (4.01%)	0.0495811	115.0 (4.17%)	0.0153236
L73.2																													25.0 (0.96%)	0.0061385					26.0 (0.94%)	0.00738175
L73.9																																			28.0 (1.01%)	0.0433194
L74.0
L81																									6.0 (20.00%)	0.000203646
L81.4																											5.0 (16.67%)	1.14e-05
L81.7																																															2.0 (1.21%)	0.00417607
L81.8																											1.0 (3.33%)	0.0284839
L82																																									25.0 (21.55%)	0.0120289
L83	1.0 (0.38%)	0.0452596
L84																															162.0 (6.25%)	0.03927	172.0 (6.23%)	0.0329707
L85.1
L86																																	21.0 (0.76%)	0.0159903
L90																									2.0 (6.67%)	0.0240872
L90.5
L90.6																																															2.0 (1.21%)	0.00499611
L90.8																											1.0 (3.33%)	0.000312966															1.0 (0.86%)	0.0143717
L91.8																											1.0 (3.33%)	0.029602
L92																									2.0 (6.67%)	0.0140204
L92.1																																											1.0 (0.86%)	0.00122691
L92.3																			120.0 (0.36%)	0.0442871			132.0 (0.37%)	0.0483539			1.0 (3.33%)	0.045588															2.0 (1.72%)	0.0427687
L92.8																			121.0 (0.36%)	0.0149457			132.0 (0.37%)	0.0092323			1.0 (3.33%)	0.0148336
L93																																																	3.0 (0.05%)
L94.8																																															1.0 (0.61%)	0.000750585
L95.1																																							2.0 (0.11%)	0.00180556
L95.9							28.0 (0.31%)	0.00727104			31.0 (0.31%)	0.00850912
L98													137.0 (3.77%)	0.0216922
L98.0			3.0 (1.15%)	0.0201913																									14.0 (0.54%)	0.0251956
L98.2			1.0 (0.38%)	0.000154588
L98.4																											2.0 (6.67%)	9.48e-05
L98.6																			46.0 (0.14%)	0.0450725
L98.8																							386.0 (1.07%)	0.0296432					37.0 (1.43%)	0.0113353					37.0 (1.34%)	0.0325788
L99.0																																							1.0 (0.05%)	0.0325793
M00																																													3.0 (1.82%)	0.00224635
M00.0																																															1.0 (0.61%)	0.00205336
M00.9																																															2.0 (1.21%)	0.000561073
M01.6											2.0 (0.02%)	0.0142756																											1.0 (0.05%)	0.00595761
M02	4.0 (1.53%)	0.0482638							366.0 (3.61%)	0.0481294
M02.8																			599.0 (1.79%)	0.020543
M03.0																													1.0 (0.04%)	0.0210883					1.0 (0.04%)	0.0242279
M05																																													7.0 (4.24%)	0.0424092
M05.2																																															1.0 (0.61%)	0.0280709
M05.8															57.0 (1.57%)	0.0308299
M06.0																							538.0 (1.49%)	0.0491787
M06.2																																															1.0 (0.61%)	0.0487491
M06.3
M07.1															2.0 (0.06%)	0.0117383
M07.2															6.0 (0.17%)	0.0449804
M07.5															3.0 (0.08%)	0.00767972
M08																																													4.0 (2.42%)	0.0090777
M08.2			1.0 (0.38%)	0.0011039											3.0 (0.08%)	0.0120351																															1.0 (0.61%)	0.000142231
M08.9																																															2.0 (1.21%)	0.00952037
M09																															4.0 (0.15%)	0.0127208	4.0 (0.14%)	0.0170278
M09.0																			8.0 (0.02%)	0.04051			9.0 (0.02%)	0.0350809
M09.8																													3.0 (0.12%)	0.00119494					3.0 (0.11%)	0.0018845
M10																					2628.0 (7.28%)	0.0194791															151.0 (8.10%)	0.0254866											455.0 (7.82%)
M10.0							163.0 (1.82%)	0.0348635															624.0 (1.73%)	0.00748976			2.0 (6.67%)	0.0362232
M10.2																							45.0 (0.12%)	0.0294912
M10.9																			1026.0 (3.07%)	0.0477464			1108.0 (3.07%)	0.0401992			3.0 (10.00%)	0.0234611											69.0 (3.70%)	0.0249129
M11																																					8.0 (0.43%)	0.0343082
M11.2																																							5.0 (0.27%)	0.0132499
M11.9																													5.0 (0.19%)	0.00257128					5.0 (0.18%)	0.0036951
M12.4																																											1.0 (0.86%)	0.00128091
M13																									8.0 (26.67%)	0.0166969
M13.1															62.0 (1.71%)	0.00353332
M14.2																			29.0 (0.09%)	0.0333535			33.0 (0.09%)	0.0141228
M15					1455.0 (16.21%)	0.0233273
M15.0
M15.3																													24.0 (0.93%)	0.00143974					25.0 (0.91%)	0.00178124
M16																	4593.0 (13.73%)	0.0071069			4960.0 (13.74%)	0.00397705															270.0 (14.48%)	0.036682											821.0 (14.12%)
M16.0
M16.1															222.0 (6.12%)	0.0124896																							116.0 (6.22%)	0.0185032
M16.2																											1.0 (3.33%)	0.00262072	8.0 (0.31%)	0.0368337					9.0 (0.33%)	0.0193156
M16.7							35.0 (0.39%)	0.0343877																											7.0 (0.25%)	0.0314822
M16.9							192.0 (2.14%)	0.0302526
M17																																																	1347.0 (23.16%)
M17.1																																							235.0 (12.60%)	0.0334442
M17.2																											1.0 (3.33%)	0.0252479
M17.4																							305.0 (0.85%)	0.00839792
M17.5															26.0 (0.72%)	0.0185546
M18.3			1.0 (0.38%)	0.0244342
M19					1302.0 (14.51%)	0.0123448			1446.0 (14.28%)	0.0318122
M19.0							646.0 (7.20%)	0.00868611			721.0 (7.12%)	0.0112245																															13.0 (11.21%)	0.0184
M19.1																											4.0 (13.33%)	0.00100726
M20													369.0 (10.17%)	0.00180706											6.0 (20.00%)	0.0241169																							564.0 (9.70%)
M20.1															280.0 (7.71%)	0.0109836											6.0 (20.00%)	0.00385516
M20.2															62.0 (1.71%)	0.00290115
M20.3											76.0 (0.75%)	0.0292018
M20.4
M20.5																																															3.0 (1.82%)	0.0268297
M21	61.0 (23.37%)	0.000975243			1517.0 (16.90%)	0.00532462			1693.0 (16.72%)	0.00871867																																							1012.0 (17.40%)
M21.4			53.0 (20.31%)	0.000740468							1394.0 (13.77%)	0.0409946
M21.7			3.0 (1.15%)	0.0164295																																							3.0 (2.59%)	0.000124267
M22	20.0 (7.66%)	0.028527
M22.0							5.0 (0.06%)	0.0482113
M22.2			7.0 (2.68%)	0.0451088
M22.4																																											7.0 (6.03%)	0.0456906
M22.9																													11.0 (0.42%)	0.0068088					11.0 (0.40%)	0.0118115
M23
M23.1							21.0 (0.23%)	1.86e-05			18.0 (0.18%)	0.00249587
M23.2			32.0 (12.26%)	0.0336156
M23.3																													89.0 (3.43%)	0.0289842
M23.9															127.0 (3.50%)	0.0211175
M24																	2564.0 (7.66%)	0.00350156			2764.0 (7.66%)	0.00260545
M24.0							34.0 (0.38%)	0.0291466			39.0 (0.39%)	0.0141943																																			2.0 (1.21%)	0.0249539
M24.1
M24.5																			1131.0 (3.38%)	0.0188485			1210.0 (3.35%)	0.0281386
M24.7							4.0 (0.04%)	0.0314133
M24.8																													15.0 (0.58%)	0.0321575					19.0 (0.69%)	0.00155312							2.0 (1.72%)	0.0243942			3.0 (1.82%)	0.0037945
M24.9																																															3.0 (1.82%)	0.0138317
M25					3866.0 (43.07%)	0.0170932			4341.0 (42.87%)	0.0262994
M25.2																			75.0 (0.22%)	0.0173484			80.0 (0.22%)	0.0186764
M25.6															22.0 (0.61%)	0.0110982
M25.8																																											3.0 (2.59%)	0.0378133
M30																																													1.0 (0.61%)	0.0436172
M30.0							5.0 (0.06%)	0.0229716			5.0 (0.05%)	0.0358273
M30.8																							10.0 (0.03%)	0.0228268																							1.0 (0.61%)	0.000203683
M31																									1.0 (3.33%)	0.0043401
M31.9																											1.0 (3.33%)	9.05e-05
M33.2																													3.0 (0.12%)	0.0483401					4.0 (0.14%)	0.0065983											1.0 (0.61%)	0.00435899
M35.0																																											2.0 (1.72%)	0.00217022
M35.2															2.0 (0.06%)	0.0295318
M35.5							5.0 (0.06%)	0.0100153			5.0 (0.05%)	0.0176477
M35.7																			206.0 (0.62%)	0.00532298			221.0 (0.61%)	0.0117353
M36																																													1.0 (0.61%)	0.00928818
M36.8																																															1.0 (0.61%)	0.000666515
M40					210.0 (2.34%)	0.0168012			240.0 (2.37%)	0.00462122																											52.0 (2.79%)	0.0147455
M40.0																											1.0 (3.33%)	0.0463309
M40.1																													18.0 (0.69%)	0.00203623					16.0 (0.58%)	0.0284998
M40.4							33.0 (0.37%)	0.0342913			38.0 (0.38%)	0.01845																											10.0 (0.54%)	0.0138459
M41									1423.0 (14.05%)	0.0215264																											280.0 (15.01%)	0.0201059											835.0 (14.36%)
M41.3																			394.0 (1.18%)	0.0285201			429.0 (1.19%)	0.0264943
M41.4							22.0 (0.25%)	0.00517218			26.0 (0.26%)	0.000778687
M41.8																																											6.0 (5.17%)	0.032508
M41.9																											4.0 (13.33%)	0.0151478
M42.0																							368.0 (1.02%)	0.0472595					35.0 (1.35%)	0.0195652
M42.9																			538.0 (1.61%)	0.0190839									61.0 (2.35%)	0.0198418					65.0 (2.35%)	0.016922
M43	17.0 (6.51%)	0.0308134							441.0 (4.36%)	0.0113335			169.0 (4.66%)	0.0298033																																			266.0 (4.57%)
M43.9			6.0 (2.30%)	0.00104543																																							4.0 (3.45%)	0.000689424
M45													40.0 (1.10%)	0.0014207																																			54.0 (0.93%)
M46													77.0 (2.12%)	0.0188079
M46.2																													3.0 (0.12%)	0.0221487					3.0 (0.11%)	0.0306521			3.0 (0.16%)	0.00740645
M46.5																													2.0 (0.08%)	0.0245277					2.0 (0.07%)	0.0317231
M46.9															28.0 (0.77%)	0.0241412			200.0 (0.60%)	0.0193121			216.0 (0.60%)	0.0200037
M47					1186.0 (13.21%)	0.0131615			1317.0 (13.01%)	0.0156315																											258.0 (13.83%)	0.0485062
M47.0																													8.0 (0.31%)	0.0472529
M47.8							698.0 (7.78%)	0.0110138			768.0 (7.59%)	0.0276533
M48									584.0 (5.77%)	0.0196255
M48.0											461.0 (4.55%)	0.0384515
M48.8																							207.0 (0.57%)	0.0188451																							3.0 (1.82%)	0.0259895
M49.2															1.0 (0.03%)	0.0166276																							1.0 (0.05%)	0.00500425
M50.2																			325.0 (0.97%)	0.0469359
M50.3															36.0 (0.99%)	0.0304501
M50.8																																															3.0 (1.82%)	0.018773
M51	69.0 (26.44%)	0.00757245							2088.0 (20.62%)	0.0382993			790.0 (21.76%)	0.0363841							7497.0 (20.77%)	0.0351997																											1264.0 (21.73%)
M51.0																			219.0 (0.65%)	0.0346439			237.0 (0.66%)	0.0358255
M51.1			55.0 (21.07%)	0.0254294											646.0 (17.80%)	0.0338254
M51.3																			579.0 (1.73%)	0.0144301			639.0 (1.77%)	0.0415647
M51.4																																			14.0 (0.51%)	0.0290048
M51.9																																							27.0 (1.45%)	0.0406625
M53	17.0 (6.51%)	0.0494711																													88.0 (3.40%)	0.0229899	95.0 (3.44%)	0.0273855
M53.0			7.0 (2.68%)	0.0476712
M53.3															11.0 (0.30%)	0.00594373													8.0 (0.31%)	0.0162777					11.0 (0.40%)	0.0491606
M54.1																																							438.0 (23.49%)	0.0249284
M54.4																							3034.0 (8.41%)	0.0328958
M54.8											823.0 (8.13%)	0.0148352																															16.0 (13.79%)	0.010276
M60																																													12.0 (7.27%)	0.0152034			252.0 (4.33%)
M60.0																																															1.0 (0.61%)	0.0323869
M60.1																																							4.0 (0.21%)	0.0491442
M60.2																																															1.0 (0.61%)	0.0381941
M60.8											161.0 (1.59%)	0.0473039
M60.9																																															5.0 (3.03%)	0.0207455
M61					12.0 (0.13%)	0.0357294			14.0 (0.14%)	0.0220254
M61.0							6.0 (0.07%)	0.0295435			7.0 (0.07%)	0.0174148
M61.1																																							1.0 (0.05%)	0.0450369
M61.3															2.0 (0.06%)	0.000813393
M61.5							3.0 (0.03%)	0.0253704
M62																																					54.0 (2.90%)	0.0200219
M62.0																							78.0 (0.22%)	0.0285683
M62.4																																															1.0 (0.61%)	0.00740421
M62.8																											1.0 (3.33%)	0.0249353
M63.2															2.0 (0.06%)	0.000825413
M65																									6.0 (20.00%)	0.0210385
M65.0							12.0 (0.13%)	0.0286117
M65.2															32.0 (0.88%)	0.0197826
M65.3							168.0 (1.87%)	0.0384331
M65.4																							334.0 (0.93%)	0.0236134			2.0 (6.67%)	0.00728546
M65.8																											3.0 (10.00%)	0.0197207	52.0 (2.01%)	0.0393865
M65.9																																							14.0 (0.75%)	0.0472718
M66																									1.0 (3.33%)	0.0265313
M66.0																													5.0 (0.19%)	0.0250184					5.0 (0.18%)	0.0356726
M66.2																											1.0 (3.33%)	0.000161098
M66.4																																															1.0 (0.61%)	0.0293557
M67.0																													4.0 (0.15%)	0.0270806					4.0 (0.14%)	0.0366198
M67.2															4.0 (0.11%)	0.0252252
M67.3																																															2.0 (1.21%)	0.0299249
M67.9																																											3.0 (2.59%)	0.0104842
M68																															17.0 (0.66%)	0.04638
M68.8																													10.0 (0.39%)	0.00109789					9.0 (0.33%)	0.0101833
M70					1609.0 (17.93%)	0.0360841							689.0 (18.98%)	0.00266214																																			1071.0 (18.41%)
M70.1																											1.0 (3.33%)	0.0271498
M70.3							60.0 (0.67%)	0.00641441			66.0 (0.65%)	0.00680899
M70.4																																							45.0 (2.41%)	8.36e-05
M70.8
M71	17.0 (6.51%)	0.0432946
M71.2			12.0 (4.60%)	0.0242096
M71.3																			70.0 (0.21%)	0.0353276			76.0 (0.21%)	0.0325004
M71.4																							6.0 (0.02%)	0.0324058
M71.8							40.0 (0.45%)	0.00554552			40.0 (0.40%)	0.04599
M72.9																																											1.0 (0.86%)	0.0243308
M73.0							2.0 (0.02%)	0.0251226			2.0 (0.02%)	0.037394
M73.1															1.0 (0.03%)	0.0128574
M75																	7382.0 (22.07%)	0.033894
M75.2																																							60.0 (3.22%)	0.0117476							8.0 (4.85%)	0.030213
M75.4																											3.0 (10.00%)	0.00684516
M75.8							455.0 (5.07%)	0.0210885			510.0 (5.04%)	0.0155049
M75.9
M76.0																											1.0 (3.33%)	0.0421232
M76.1																													7.0 (0.27%)	0.00102866					6.0 (0.22%)	0.0109179
M76.2																																							2.0 (0.11%)	0.00308138
M76.7																													8.0 (0.31%)	0.0147162					9.0 (0.33%)	0.00654736
M77									2276.0 (22.48%)	0.042639																					614.0 (23.70%)	0.0280256
M77.0																							1362.0 (3.77%)	0.0484917
M77.1															378.0 (10.41%)	0.0159978
M77.2							37.0 (0.41%)	0.0116753			43.0 (0.42%)	0.0115534
M77.4																													100.0 (3.86%)	0.00268802					100.0 (3.62%)	0.0158522
M77.8			4.0 (1.53%)	0.026085											28.0 (0.77%)	0.0234544
M77.9																													55.0 (2.12%)	0.0047578					57.0 (2.06%)	0.00733295
M79.1																													466.0 (17.99%)	0.0112333
M79.7							84.0 (0.94%)	0.00192972			100.0 (0.99%)	0.00591242							393.0 (1.17%)	0.031671							2.0 (6.67%)	0.0170883
M79.9																																							30.0 (1.61%)	0.010912
M80																									3.0 (10.00%)	0.011413
M80.0																											2.0 (6.67%)	0.0449887
M80.3															2.0 (0.06%)	0.0406167
M80.4																											1.0 (3.33%)	0.000433613
M80.8							59.0 (0.66%)	0.00739735			64.0 (0.63%)	0.0111089															1.0 (3.33%)	0.0303833
M80.9																											1.0 (3.33%)	0.0441315							21.0 (0.76%)	0.0477739											3.0 (1.82%)	0.0481549
M81.0																											3.0 (10.00%)	0.00351547
M81.3																													2.0 (0.08%)	0.00846951					2.0 (0.07%)	0.0104278
M81.4																											1.0 (3.33%)	8.25e-05	5.0 (0.19%)	0.00826282					6.0 (0.22%)	0.00139087
M81.8															10.0 (0.28%)	0.0231477							163.0 (0.45%)	0.0130596
M82																																													2.0 (1.21%)	0.00672525
M82.0																																			4.0 (0.14%)	0.0118006							1.0 (0.86%)	0.00203672
M83.5																													1.0 (0.04%)	0.0442873
M83.8																																							1.0 (0.05%)	0.0149932
M83.9							4.0 (0.04%)	0.0195075			5.0 (0.05%)	0.00624772
M84.0																			77.0 (0.23%)	0.0229574			87.0 (0.24%)	0.00549788																			3.0 (2.59%)	3.91e-06
M84.2			2.0 (0.77%)	0.00878901
M84.3							4.0 (0.04%)	0.0024242			9.0 (0.09%)	0.0121363							82.0 (0.25%)	0.041144
M86.2																			3.0 (0.01%)	0.0480703
M86.5																													2.0 (0.08%)	0.0032304					2.0 (0.07%)	0.00435454
M86.8																																															1.0 (0.61%)	0.0216428
M87																									1.0 (3.33%)	0.00744545
M87.2			1.0 (0.38%)	0.019995
M87.8																											1.0 (3.33%)	6.27e-08
M89.0			2.0 (0.77%)	0.0126514			3.0 (0.03%)	0.0136204			5.0 (0.05%)	0.0234145
M89.5															2.0 (0.06%)	0.034694
M90.0																			4.0 (0.01%)	0.0433182
M90.4															1.0 (0.03%)	0.0386741
M90.5																																							1.0 (0.05%)	0.035687
M91.0			1.0 (0.38%)	0.00163401
M91.1																																			3.0 (0.11%)	0.0366725							1.0 (0.86%)	0.00198716
M92.4																			49.0 (0.15%)	0.0145291			55.0 (0.15%)	0.0266626
M92.5																							183.0 (0.51%)	0.0360104			1.0 (3.33%)	0.0404539
M92.7															6.0 (0.17%)	0.0119829
M92.8			3.0 (1.15%)	0.00223917															83.0 (0.25%)	0.00133741			89.0 (0.25%)	0.00143527															8.0 (0.43%)	0.0339897
M93																																													7.0 (4.24%)	0.0106795
M93.8																																															4.0 (2.42%)	0.0495086
M93.9							47.0 (0.52%)	0.0334737																																			2.0 (1.72%)	0.0370185
M94																	1418.0 (4.24%)	0.0306951			1528.0 (4.23%)	0.0317214																											264.0 (4.54%)
M94.0																			48.0 (0.14%)	0.0399836			51.0 (0.14%)	0.0356458			1.0 (3.33%)	0.000919087
M94.3																																											1.0 (0.86%)	0.00113796
M95																									2.0 (6.67%)	0.0254686
M95.0																											2.0 (6.67%)	0.00319182
M95.9																																															1.0 (0.61%)	0.0185566
M96.8																																							6.0 (0.32%)	0.000966943
M99.0																																											1.0 (0.86%)	0.0186317
M99.3															8.0 (0.22%)	0.0193275			20.0 (0.06%)	0.0374145
M99.9																																							2.0 (0.11%)	0.01797
N00.8															2.0 (0.06%)	0.0368677
N01																									1.0 (3.33%)	2.54e-07
N02.2															1.0 (0.03%)	0.011597
N02.3																													1.0 (0.04%)	0.0411054					1.0 (0.04%)	0.0478263
N03.6																													1.0 (0.04%)	0.0334742					1.0 (0.04%)	0.0399063
N03.8																													6.0 (0.23%)	0.049237
N03.9							7.0 (0.08%)	0.00564975			9.0 (0.09%)	0.00583712
N05.9			1.0 (0.38%)	0.00879616
N06									7.0 (0.07%)	0.0126353			3.0 (0.08%)	0.0367638																							3.0 (0.16%)	0.00148572											6.0 (0.10%)
N06.0																													1.0 (0.04%)	0.0156463					1.0 (0.04%)	0.017571			1.0 (0.05%)	0.00324564
N06.8															1.0 (0.03%)	0.0111201
N07.3															1.0 (0.03%)	0.0362767
N08.2																													2.0 (0.08%)	0.0209528					2.0 (0.07%)	0.0258394
N10																																	162.0 (5.87%)	0.0235579
N11.0															5.0 (0.14%)	0.0494591
N11.1							41.0 (0.46%)	0.00240696			45.0 (0.44%)	0.00254689
N13.5																																															1.0 (0.61%)	0.00147681
N13.6
N14.0							2.0 (0.02%)	0.0472156			3.0 (0.03%)	0.0133118
N14.1																													2.0 (0.08%)	0.00841209					2.0 (0.07%)	0.00880862
N14.2																							5.0 (0.01%)	0.0352167
N17.0																																															1.0 (0.61%)	0.00461916
N17.9																																															3.0 (1.82%)	0.023172
N18																															106.0 (4.09%)	0.00705335	111.0 (4.02%)	0.011505
N18.9																													52.0 (2.01%)	0.00191776					53.0 (1.92%)	0.00692282
N21					50.0 (0.56%)	0.0354192			58.0 (0.57%)	0.0156104
N21.1																																															1.0 (0.61%)	0.00519411
N21.9											14.0 (0.14%)	0.0470871
N22.0															1.0 (0.03%)	0.0133243
N25					12.0 (0.13%)	0.0342977																																			1.0 (0.86%)	0.0144517
N25.0																													1.0 (0.04%)	0.0344799					1.0 (0.04%)	0.0419304
N25.1							4.0 (0.04%)	0.014098			4.0 (0.04%)	0.0247025
N27									10.0 (0.10%)	0.0465002
N28					419.0 (4.67%)	0.0288573			475.0 (4.69%)	0.0129387																															12.0 (10.34%)	0.000626248
N28.1							263.0 (2.93%)	0.0137624			286.0 (2.82%)	0.0470043																															7.0 (6.03%)	0.00981032
N28.8							128.0 (1.43%)	0.0295913			142.0 (1.40%)	0.0325551
N28.9															6.0 (0.17%)	0.0276497																											2.0 (1.72%)	0.0393327
N29																					109.0 (0.30%)	0.0303372
N29.1																													2.0 (0.08%)	0.00437322					2.0 (0.07%)	0.00585079
N29.8
N30																																					694.0 (37.21%)	0.0186458
N30.1							217.0 (2.42%)	0.0274588																															23.0 (1.23%)	0.0158432
N30.9			35.0 (13.41%)	0.0145919
N31.0			5.0 (1.92%)	0.0258246
N31.8																																															5.0 (3.03%)	0.0366113
N31.9							188.0 (2.09%)	0.00499129			205.0 (2.02%)	0.0114754
N32	6.0 (2.30%)	0.037871
N32.3
N33																																	5.0 (0.18%)	0.0154034											1.0 (0.61%)	0.015553
N33.0																													1.0 (0.04%)	0.0396219					1.0 (0.04%)	0.0441003
N34																									6.0 (20.00%)	4.31e-05											77.0 (4.13%)	0.0218636											217.0 (3.73%)
N34.1																											4.0 (13.33%)	4.72e-05
N35.0																			23.0 (0.07%)	0.0218934			26.0 (0.07%)	0.00648358																			1.0 (0.86%)	0.00157169
N35.1			1.0 (0.38%)	0.00757728
N35.8																																											1.0 (0.86%)	0.0238249
N36					13.0 (0.14%)	0.0191884			15.0 (0.15%)	0.0148166																																							6.0 (0.10%)
N36.2																			4.0 (0.01%)	0.0225718			4.0 (0.01%)	0.0113643
N36.3
N39																									12.0 (40.00%)	0.00926842
N39.3																											4.0 (13.33%)	0.00391871
N39.8																																															5.0 (3.03%)	0.0049563
N39.9																											3.0 (10.00%)	0.0432603
N40	13.0 (4.98%)	0.0469778																							6.0 (20.00%)	0.00129874															13.0 (11.21%)	0.0230147
N41																	2494.0 (7.46%)	0.0332536							7.0 (23.33%)	0.00402801
N41.0																													34.0 (1.31%)	0.0203074					36.0 (1.30%)	0.021934
N41.1																											6.0 (20.00%)	0.00314068
N41.3																																							6.0 (0.32%)	0.0183691
N42																									5.0 (16.67%)	5.24e-06															6.0 (5.17%)	0.00954333
N42.9																											2.0 (6.67%)	0.0215696
N43.0																																															2.0 (1.21%)	0.0114692
N43.3																																															2.0 (1.21%)	0.0150406
N43.4																											1.0 (3.33%)	0.00623897							10.0 (0.36%)	0.00979672
N44	2.0 (0.77%)	0.00169994
N45.0																																															2.0 (1.21%)	0.00564429
N47																									2.0 (6.67%)	0.0324967
N48.2							4.0 (0.04%)	0.0215177			6.0 (0.06%)	0.0305261
N48.3															2.0 (0.06%)	0.014035
N48.6
N48.8											13.0 (0.13%)	0.0455371
N49																									1.0 (3.33%)	0.0364224											12.0 (0.64%)	0.0383205			3.0 (2.59%)	0.00140894
N49.0																																											1.0 (0.86%)	0.0020853
N49.1																																											1.0 (0.86%)	0.000388465
N49.2																											1.0 (3.33%)	0.00033727											4.0 (0.21%)	0.0235403
N49.8															4.0 (0.11%)	0.0239599
N50.1																																															1.0 (0.61%)	0.0493198
N50.8																																											8.0 (6.90%)	5.29e-07
N51.1																													6.0 (0.23%)	0.0271751
N51.8																			24.0 (0.07%)	0.0447277			27.0 (0.07%)	0.0227052
N60																																					165.0 (8.85%)	0.0405733
N60.1																			1122.0 (3.35%)	0.0251308			1224.0 (3.39%)	0.0310961
N60.8			5.0 (1.92%)	0.0313119
N64.0																													9.0 (0.35%)	0.000443598					9.0 (0.33%)	0.000827076
N64.4											681.0 (6.73%)	0.0272537
N70	5.0 (1.92%)	0.012609
N70.1
N71									360.0 (3.56%)	0.0342101																											76.0 (4.08%)	0.0220229
N71.0											162.0 (1.60%)	0.00629618																											37.0 (1.98%)	0.00676576			4.0 (3.45%)	0.0399072
N71.1
N71.9																																											2.0 (1.72%)	0.0330804
N73																															31.0 (1.20%)	0.00882215	36.0 (1.30%)	0.0231387
N73.1			1.0 (0.38%)	0.0128566
N73.3							22.0 (0.25%)	0.0244997
N73.4																																															1.0 (0.61%)	0.0468222
N73.5							7.0 (0.08%)	0.0114811			7.0 (0.07%)	0.0221624
N76	61.0 (23.37%)	0.0370625
N76.1																			4968.0 (14.85%)	0.0169838			5378.0 (14.90%)	0.028151
N76.2																																							38.0 (2.04%)	0.0319062
N76.3															65.0 (1.79%)	0.0425456			507.0 (1.52%)	0.0201815			549.0 (1.52%)	0.0100918
N76.8
N80.5							10.0 (0.11%)	0.0104594
N81													221.0 (6.09%)	0.00140215
N81.1															125.0 (3.44%)	0.0274234
N81.8															40.0 (1.10%)	0.00164351
[truncated: 1,438 more rows]
[truncated: 7 more columns]

## Sheet: after_FDR
Table S3. EstBB PheWAS results by group after FDR correction
ICD10	C282Y_altHom_main	p_C282Y_altHom_main	C282Y_altHom_sec	p_C282Y_altHom_sec	all_C282Y_carriers_main	p_C282Y_EstBB_main	all_C282Y_carriers_sec	p_C282Y_EstBB_sec	H63D_altHom_main	p_H63D_altHom_main	H63D_altHom_sec	p_H63D_altHom_sec	S65C_altHom_main	p_S65C_altHom_main	S65C_altHom_sec	p_S65C_altHom_sec	C282Y_H63D_het_sec	p_C282Y_H63D_het_sec	C282Y_S65C_het_main	p_C282Y_S65C_het_main	C282Y_S65C_het_sec	p_C282Y_S65C_het_sec	H63D_S65C_het_main	p_H63D_S65C_het_main	H63D_S65C_het_sec	p_H63D_S65C_het_sec	all_CH/AH_main	p_ all_HHvariant_carriers_pos_main	all_CH/AH_sec	p_ all_HHvariant_carriers_pos_sec	all_HHvariant_carriers_main	p_ all_HHvariant_carriers_main
A02.9			2 (0.77%)	0.00992705
A05.0																									1 (0.61%)	0.00815004
A18.2																					1 (0.86%)	0.0467835
A31.9															1 (3.33%)	0.00163937
A50																							1 (0.61%)	0.0493572
A50.0																									1 (0.61%)	0.00394165
A74.9																									4 (2.42%)	0.0246549
A85													1 (3.33%)	0.00015132
A85.2															1 (3.33%)	0.00016761
B01																															5457 (11.91%)	0.0149226
B40																							1 (0.61%)	0.0342604
B60.8																									2 (1.21%)	0.0166233
B64																			1 (0.86%)	0.022892			1 (0.61%)	0.03395
B71.8																									1 (0.61%)	0.00394165
B88.9															1 (3.33%)	0.00626659
B96.6																									1 (0.61%)	0.0246549
B97.4															1 (3.33%)	0.0304666
C16.6																									1 (0.61%)	0.00967424
C43.0			1 (0.38%)	0.0407834
C43.4																									2 (1.21%)	0.00152265
C50.6																					1 (0.86%)	0.0363954
C88.0																					1 (0.86%)	0.0105445
D03													2 (6.67%)	0.0303933
D03.8																									1 (0.61%)	0.0447054
D11.9			2 (0.77%)	0.0407834
D16.8																									1 (0.61%)	0.0450553
D18													7 (23.33%)	0.0463677
D29.4															1 (3.33%)	0.0122906
D31.2															1 (3.33%)	0.0122906
D35.3																									1 (0.61%)	0.0356174
D43.2																	5 (0.27%)	0.0396598
D48.2																					1 (0.86%)	0.0402754
D50																											1105 (19.00%)	0.0494396			9364 (20.43%)	0.0149226
D55													1 (3.33%)	0.0463677
D55.9															1 (3.33%)	0.0122906
D56.9			1 (0.38%)	0.0156214
D58.8			1 (0.38%)	0.0300272
D73.9															1 (3.33%)	0.000790048
D86.3			2 (0.77%)	0.00464986
D89.2																					1 (0.86%)	0.00138757
E13.1																									1 (0.61%)	0.0166233
E14.1																									1 (0.61%)	0.00890181
E14.9																									3 (1.82%)	0.00890181
E27.5																					1 (0.86%)	0.0304868
E73.9															3 (10.00%)	0.0229724
E80.1			1 (0.38%)	0.0291878
E83	34 (13.03%)	3.8024e-77			75 (0.74%)	0.000364532																					70 (1.20%)	4.71663e-15
E83.0			3 (1.15%)	6.47881e-05
E83.1			32 (12.26%)	1.60528e-107			43 (0.42%)	2.65837e-09			16 (0.44%)	0.0371464					11 (0.59%)	0.0119609											54 (0.93%)	7.87e-33			96 (0.21%)	0.0492349
F02.3																									1 (0.61%)	0.0166233
F07.9			2 (0.77%)	0.0457072																					2 (1.21%)	0.00756635
F14.1			1 (0.38%)	0.0382426
F20.4																					1 (0.86%)	0.0284995
F42.8															1 (3.33%)	0.000790048
F63.0															1 (3.33%)	0.0128765
F98.4																									1 (0.61%)	0.0118428
G12.0																	3 (0.16%)	0.0361974
G21.0																									1 (0.61%)	0.00388204
G46.6																					1 (0.86%)	0.0116793
G60.0							15 (0.15%)	0.00888745
G63.4																									2 (1.21%)	0.000288005
G73.0			1 (0.38%)	0.0131036
G95.2																					1 (0.86%)	0.0304868
H03.0			1 (0.38%)	0.0291878
H06.3															1 (3.33%)	0.00361974
H33.2															1 (3.33%)	0.024153
H58.1																									1 (0.61%)	0.0248446
H65.1																									15 (9.09%)	0.0449686
I05.0																									2 (1.21%)	0.0377729
I10																											2074 (35.66%)	0.0230332
I11																											1562 (26.86%)	0.00424108
I35.9															1 (3.33%)	0.0121969
I41.8															1 (3.33%)	0.0484208
I44.6															1 (3.33%)	0.0149826
I61.1															1 (3.33%)	0.0197936
I67.7			1 (0.38%)	0.0162101
I77.9															1 (3.33%)	0.0105445
I83																															6488 (14.16%)	0.0149226
J15.3																	6 (0.32%)	3.13973e-06											8 (0.14%)	0.00202259
J18																															8024 (17.51%)	0.0332367
K00.1			3 (1.15%)	0.0258321
K09.8																									2 (1.21%)	0.0246549
K14.1															1 (3.33%)	0.024153
K27									50 (1.38%)	0.002522																	64 (1.10%)	0.0494396
K27.3															1 (3.33%)	0.00361974
K31.6			1 (0.38%)	0.0407834
K52.1															1 (3.33%)	0.00212463
K60.5																					2 (1.72%)	0.00360225
K73.0																					2 (1.72%)	0.0125117
K83.3																	3 (0.16%)	0.0396598
K86.1																					7 (6.03%)	0.0027148
L12.9																					1 (0.86%)	0.0179199
L23																			49 (42.24%)	0.022892
L23.5																					8 (6.90%)	0.00360225
L56.2																					2 (1.72%)	0.0453189
L81													6 (20.00%)	0.0463677
L81.4															5 (16.67%)	0.00747555
L98.2			1 (0.38%)	0.0291878
L98.4															2 (6.67%)	0.0233119
M08.2																									1 (0.61%)	0.0279804
M21.7																					3 (2.59%)	0.0337192
M30.8																									1 (0.61%)	0.0356174
M31.9															1 (3.33%)	0.0229724
M66.2															1 (3.33%)	0.03336
M81.4															1 (3.33%)	0.0229724
M84.0																					3 (2.59%)	0.00360225
M87.8															1 (3.33%)	0.000246693
N01													1 (3.33%)	0.00024638
N34													6 (20.00%)	0.0209035
N34.1															4 (13.33%)	0.0149826
N42													5 (16.67%)	0.00338853
N50.8																					8 (6.90%)	0.00138757
O05.0																									1 (0.61%)	0.0149886
O05.8																									1 (0.61%)	0.0254654
O08.7																									1 (0.61%)	0.0175741
O31.1																					1 (0.86%)	0.0394461
O32.8																					1 (0.86%)	0.0453189
P13																			1 (0.86%)	0.0139098
Q44.1			1 (0.38%)	0.0210843
Q60													1 (3.33%)	0.0463677
Q60.0															1 (3.33%)	0.0105445
Q64.7			1 (0.38%)	0.0162101
Q64.8			2 (0.77%)	0.000323613
Q65.9																					1 (0.86%)	0.0363275
Q68																							2 (1.21%)	0.0179773
Q68.1																									1 (0.61%)	0.0318488
Q68.2																									1 (0.61%)	0.0246549
Q71.9																									1 (0.61%)	0.00394165
Q74.2																					1 (0.86%)	0.0027148
Q76.4			3 (1.15%)	0.000230824
Q76.5			1 (0.38%)	0.0156214
Q78.6																									1 (0.61%)	0.0356174
Q83.8																					1 (0.86%)	0.0115412
Q90.0																									2 (1.21%)	0.00310039
Q93																			1 (0.86%)	0.022892
Q93.8																									1 (0.61%)	0.0191666
Q97																							1 (0.61%)	0.0179773
Q97.0																									1 (0.61%)	0.00394165
R20.3															1 (3.33%)	0.0265331
R23.2															1 (3.33%)	0.0110166
R29.3			3 (1.15%)	0.0131036
R76.0			6 (2.30%)	0.000851601
R86.6			2 (0.77%)	0.000230824
S09.0																									1 (0.61%)	0.0106024
S10.7			3 (1.15%)	0.0258321																					3 (1.82%)	0.00394165
S11.9																					1 (0.86%)	0.0363954
S13.0																									1 (0.61%)	0.0246549
S22.6			1 (0.38%)	0.0131036
S23.3			3 (1.15%)	0.0110728
S29.0															1 (3.33%)	0.03336
S32.3			2 (0.77%)	0.0225649
S33.6																									1 (0.61%)	0.0307722
S34.0			2 (0.77%)	0.000323613
S36.5			1 (0.38%)	0.0291878
S38	1 (0.38%)	0.0388
S38.0			1 (0.38%)	0.0131036
S92.0																					4 (3.45%)	0.0179199
S98.2																									1 (0.61%)	0.0175741
Z11.5			5 (1.92%)	0.0152462
Z20.4																									1 (0.61%)	0.0447054
Z47	21 (8.05%)	0.0407791
Z59.1			1 (0.38%)	0.0131036
Z65.0			1 (0.38%)	0.0292432
Z72.8			2 (0.77%)	0.0191241
Z73.5																					1 (0.86%)	0.0115412
Z90.4																					1 (0.86%)	0.0337192
Z91.0															1 (3.33%)	0.0229724
Z99.8																					1 (0.86%)	0.0115412
T02.6															1 (3.33%)	0.000790048
T02.8																					2 (1.72%)	0.0304868
T09.2																					1 (0.86%)	0.0105445
T11.2																									1 (0.61%)	0.00310039
T18.3																									1 (0.61%)	0.0246549
T26.7																									1 (0.61%)	0.0265371
T56																			1 (0.86%)	0.017266
T70													1 (3.33%)	0.0303933
T70.0															1 (3.33%)	0.0149826
T78.8															1 (3.33%)	0.0229724
T93.4																					2 (1.72%)	0.00138757
W01.7																									1 (0.61%)	0.0449686
W02.0			3 (1.15%)	6.47881e-05
W07.1			1 (0.38%)	0.0258321
V09.2																					1 (0.86%)	0.0083936			1 (0.61%)	0.0175741
W16.3			1 (0.38%)	0.0181479
W17.6																					1 (0.86%)	0.0083936
W19.8			3 (1.15%)	0.0031476
W20.5			2 (0.77%)	0.000230824
W21.1																					1 (0.86%)	0.00841378
W22.7																									1 (0.61%)	0.00756635
W25.2			1 (0.38%)	0.0131036
W26.8															1 (3.33%)	0.0105445
W37																			1 (0.86%)	0.022892
V38.0			1 (0.38%)	0.0156214
V40.6																									1 (0.61%)	0.0246549
W45.1																									1 (0.61%)	0.0262731
W50.4																					2 (1.72%)	0.00210496
V53	2 (0.77%)	0.0208065
W55.9																									1 (0.61%)	0.0439323
W57.8																									3 (1.82%)	0.00310039
W60.8																					1 (0.86%)	0.00505977
V78.1															1 (3.33%)	0.00361974
V79.3			1 (0.38%)	0.0131036
V82.5															1 (3.33%)	0.0121969
W90	1 (0.38%)	0.0400216
X29.9																									1 (0.61%)	0.0103171
X45.0																					1 (0.86%)	0.0304868
X50.2																									1 (0.61%)	0.0463456
X84																			1 (0.86%)	0.0282859
X93																							1 (0.61%)	0.0179773
Y19																			1 (0.86%)	0.022892
Y42	2 (0.77%)	1.3192e-05
Y42.0			1 (0.38%)	0.00957395
Y42.3			1 (0.38%)	0.016019
Y64	1 (0.38%)	0.0208065
Y70.3			1 (0.38%)	0.0120133
Y82.2			1 (0.38%)	0.0181479
Y90.9			1 (0.38%)	0.0131036
