# Supplementary material for: Unraveling genotype–phenotype relationships in hereditary hemochromatosis through integrated biobank data analysis
Source: BMC Genomics. 2026 Mar 16;27:405. doi: 10.1186/s12864-026-12746-3 (PMC13104239; doi:10.1186/s12864-026-12746-3)
Supplement: Supplementary file 5 — Supplementary Material 5. [file 12864_2026_12746_MOESM5_ESM.xlsx]

## Sheet: Kruskal-Wallis_3_variants
Table S4. Results of the Kruskal-Wallis test on carriers of the 3 variants
	Statistic	P-value	FDR corrected P-value
D18	8.01936	0.0456133	0.155085
E73.9	0.872113	0.832152	0.910624
N50.8	1.1805	0.757686	0.910624
L98.4	0.61789	0.892325	0.910624
K86.1	0.537299	0.910624	0.910624
H65.1	11.6115	0.00883966	0.0751371
N34/N34.1	1.69076	0.63899	0.835602
J18	15.6443	0.00134115	0.0227996
B01	5.10966	0.163941	0.398144
I10	9.95226	0.0189763	0.0806492
D03.8/C43.4/C43.0/D03	2.0496	0.562176	0.796416
N42	3.54817	0.314568	0.534765
L81	2.6939	0.441264	0.681954
I83	10.6414	0.0138319	0.0783809
I11	3.61799	0.305778	0.534765
L23/L23.5	7.35984	0.0612713	0.173602
S92.0	4.54926	0.207938	0.441868

## Sheet: Kruskal-Wallis_CH_AH
Table S4. Results of the Kruskal-Wallis test on compound heterozygotes/homozygotes only
	Statistic	P-value	FDR adjusted p-value
D18	1.94611	0.583666	0.802541
H65.1	0.8642	0.834057	0.917463
N34/N34.1	2.12926	0.546015	0.802541
J18	8.31771	0.0398822	0.146235
B01	0.149212	0.985339	0.985339
I10	13.1009	0.00442343	0.0456263
N42	11.7487	0.00829568	0.0456263
L81	3.5891	0.309389	0.680655
I83	2.17061	0.53776	0.802541
I11	4.88979	0.180048	0.495131
L23/L23.5	0.990707	0.803501	0.917463

## Sheet: Mann-Whitney_3_variants
Table S4. Results of the Mann-Whitney test on carriers of the 3 variants
Pairwise Mann-Whitney U Test Results before FDR Correction:
ICD10 Group1 Group2 p_value
0 J18 C282Y H63D 0.034953
1 J18 C282Y S65C 0.045448
2 J18 H63D S65C 0.310663
Significant Kruskal-Wallis ICD10 Codes: ['J18']
Pairwise Mann-Whitney U Test Results (FDR adjusted p-values):
ICD10 Group1 Group2 Corrected_p_value
0 J18 C282Y H63D 0.068171
1 J18 C282Y S65C 0.068171
2 J18 H63D S65C 0.310663
Significant Kruskal-Wallis ICD10 Codes: ['J18']

## Sheet: Mann-Whitney_3_variants_CH_AH
Table S4. Results of the Mann-Whitney test on compound heterozygotes/homozygotes only
Pairwise Mann-Whitney U Test Results before FDR correction:
ICD10 Group1 Group2 p_value
0 N42 Control C282Y 0.020695
1 N42 Control H63D 0.473707
2 N42 Control S65C 0.008338
3 N42 C282Y H63D 0.092500
4 N42 C282Y S65C 0.134358
5 N42 H63D S65C 0.012983
Significant Kruskal-Wallis ICD10 Codes: ['N42']
Pairwise Mann-Whitney U Test Results (FDR adjusted p-values):
	ICD10	Group1	Group2	Corrected_p_value
0	N42	Control	C282Y	0.041389
1	N42	Control	H63D	0.473708
2	N42	Control	S65C	0.03895
3	N42	C282Y	H63D	0.13875
4	N42	C282Y	S65C	0.16123
5	N42	H63D	S65C	0.03895
Significant Kruskal-Wallis ICD10 Codes: ['N42']
Pairwise Mann-Whitney U Test Results before FDR correction:
	ICD10	Group1	Group2	p_value
0	I10	Control	C282Y	0.0916566
1	I10	Control	H63D	0.00130128
2	I10	Control	S65C	0.0902305
3	I10	C282Y	H63D	0.601798
4	I10	C282Y	S65C	0.351859
5	I10	H63D	S65C	0.459404
Significant Kruskal-Wallis ICD10 Codes: ['I10']
Pairwise Mann-Whitney U Test Results (FDR adjusted p-values):
	ICD10	Group1	Group2	Corrected_p_value
0	I10	Control	C282Y	0.183313
1	I10	Control	H63D	0.007808
2	I10	Control	S65C	0.183313
3	I10	C282Y	H63D	0.601798
4	I10	C282Y	S65C	0.527788
5	I10	H63D	S65C	0.551284
Significant Kruskal-Wallis ICD10 Codes: ['I10']
