# Supplementary material for: Unraveling genotype–phenotype relationships in hereditary hemochromatosis through integrated biobank data analysis
Source: BMC Genomics. 2026 Mar 16;27:405. doi: 10.1186/s12864-026-12746-3 (PMC13104239; doi:10.1186/s12864-026-12746-3)
Supplement: Supplementary file 6 — Supplementary Material 6. [file 12864_2026_12746_MOESM6_ESM.xlsx]

## Sheet: highestPIP_perCS
Table S5. 95% credible sets detected on EstBB GWAS results in fine-mapping
Phenotype	Region	region cs #	UniqueSnpId	chromosome	position	allele1	allele2	maf	beta	se	P	INFO	UniqueSnpId2	mean	cs_specific_prob	low_purity
ceruloplasmin	3:147916215-149916215	1	3:148916215_A_G	3	148916215	G	A	0.0229318	-0.466272	0.0633367	1.8143e-13	0.958176	3:148916215G,A	-0.29432	0.668691	0
ceruloplasmin	3:147916215-149916215	2	3:148900861_A_C	3	148900861	A	C	0.0728875	0.240666	0.0364284	3.9337e-11	0.952188	3:148900861A,C	0.0318152	0.147305	0
ceruloplasmin	13:52268526-54268526	1	13:53268526_A_T	13	53268526	A	T	0.0106646	-0.623353	0.0942603	3.7636e-11	0.813267	13:53268526A,T	-0.203012	0.333402	0
ferritin	1:168467654-170467654	1	1:169467654_A_G	1	169467654	G	A	0.017853	-0.184615	0.0204609	1.8332e-19	0.95966	1:169467654G,A	-0.108941	0.60896	0
ferritin	12:50425352-52425352	1	12:51425352_C_T	12	51425352	T	C	0.187286	-0.0384473	0.0067845	1.4538e-08	0.995883	12:51425352T,C	-0.0019747	0.0528548	0
ferritin	14:33410892-35410892	1	14:34410892_C_T	14	34410892	T	C	0.358414	0.0326115	0.0055614	4.522e-09	0.981203	14:34410892T,C	0.011859	0.37398	0
ferritin	15:44385496-46385496	1	15:45385496_A_T	15	45385496	A	T	0.0952753	-0.0706143	0.009021	4.9659e-15	0.992289	15:45385496A,T	-0.0300673	0.445955	0
ferritin	17:55436130-57436130	1	17:56436130_C_T	17	56436130	C	T	0.0109252	-0.410144	0.0266956	2.8662e-53	0.898556	17:56436130C,T	-0.207918	0.511782	0
ferritin	17:56779710-58779710	1	17:56816684_C_T	17	56816684	C	T	0.0109986	-0.408936	0.0266209	2.9676e-53	0.899825	17:56816684C,T	-0.404603	1	0
ferritin	17:56779710-58779710	2	17:57420420_C_T	17	57420420	C	T	0.276205	-0.0303811	0.00594	3.1435e-07	0.983571	17:57420420C,T	-0.0036505	0.1171	0
ferritin	17:58199184-60199184	1	17:58214859_A_G	17	58214859	G	A	0.0110321	-0.377363	0.027556	1.0967e-42	0.848788	17:58214859G,A	-0.37616	0.999999	0

## Sheet: Cer_chr3
UniqueSnpId	chromosome	position	allele1	allele2	maf	beta	se	P	INFO	UniqueSnpId2	mean	sd	prob	cs	cs_specific_prob	low_purity	lead_r2	mean_99	sd_99	prob_99	cs_99	cs_specific_prob_99	low_purity_99	lead_r2_99	alpha1	alpha2	alpha3	alpha4	alpha5	alpha6	alpha7	alpha8	alpha9	alpha10	mean1	mean2	mean3	mean4	mean5	mean6	mean7	mean8	mean9	mean10	sd1	sd2	sd3	sd4	sd5
3:148916215_A_G	3	148916215	G	A	0.0229318	-0.466272	0.0633367	1.81426e-13	0.958176	3:148916215G,A	-0.29432	0.213357	0.668961	1	0.668691	0	0.00331394	-0.29432	0.213357	0.668961	1	0.668691	0	0.00331394	0.668691	1.90146e-09	2.67869e-05	0.000112766	0.000112722	0.000112561	0.000112362	0.000112196	0.000112115	0.000112151	-0.294315	-6.1369e-11	-2.36943e-07	-5.85734e-07	-5.86056e-07	-5.87287e-07	-5.88794e-07	-5.90035e-07	-5.90625e-07	-5.9033e-07	0.213354	3.05266e-06	0.000313116	0.000433726	0.000433862
3:148921135_A_C	3	148921135	C	A	0.0235669	-0.454416	0.062659	4.1011e-13	0.955749	3:148921135C,A	-0.142191	0.205106	0.33185	1	0.331309	0	0.00316616	-0.142191	0.205106	0.33185	1	0.331309	0	0.00316616	0.331309	1.82893e-09	2.65795e-05	0.000112204	0.00011216	0.000111998	0.000111797	0.00011163	0.000111548	0.000111585	-0.142188	-4.9261e-11	-1.24881e-07	-3.61118e-07	-3.61296e-07	-3.61989e-07	-3.62837e-07	-3.63533e-07	-3.6386e-07	-3.63686e-07	0.205103	2.86924e-06	0.000306159	0.000425839	0.00042597
3:148861233_C_G	3	148861233	G	C	0.0475083	0.250658	0.0435386	8.55559e-09	0.997238	3:148861233G,C	0.000371219	0.00910886	0.00255951	2	0.00158177	0	0.539526	0.000371219	0.00910886	0.00255951	2	0.00158177	0	0.539526	2.22446e-11	0.00158177	4.29069e-05	0.000134041	0.000134016	0.000133919	0.000133799	0.000133699	0.00013365	0.000133672	1.17565e-12	0.000353689	1.72958e-06	2.24154e-06	2.2435e-06	2.25062e-06	2.25932e-06	2.26655e-06	2.27007e-06	2.26851e-06	3.20733e-07	0.00904618	0.000376874	0.000375499	0.000375708
3:148861532_A_G	3	148861532	A	G	0.0475083	0.250658	0.0435386	8.55559e-09	0.997238	3:148861532A,G	0.000371219	0.00910886	0.00255951	2	0.00158177	0	0.539526	0.000371219	0.00910886	0.00255951	2	0.00158177	0	0.539526	2.22446e-11	0.00158177	4.29069e-05	0.000134041	0.000134016	0.000133919	0.000133799	0.000133699	0.00013365	0.000133672	1.17565e-12	0.000353689	1.72958e-06	2.24154e-06	2.2435e-06	2.25062e-06	2.25932e-06	2.26655e-06	2.27007e-06	2.26851e-06	3.20733e-07	0.00904618	0.000376874	0.000375499	0.000375708
3:148862031_A_T	3	148862031	A	T	0.0475083	0.250658	0.0435386	8.55559e-09	0.997238	3:148862031A,T	0.000371219	0.00910886	0.00255951	2	0.00158177	0	0.539526	0.000371219	0.00910886	0.00255951	2	0.00158177	0	0.539526	2.22446e-11	0.00158177	4.29069e-05	0.000134041	0.000134016	0.000133919	0.000133799	0.000133699	0.00013365	0.000133672	1.17565e-12	0.000353689	1.72958e-06	2.24154e-06	2.2435e-06	2.25062e-06	2.25932e-06	2.26655e-06	2.27007e-06	2.26851e-06	3.20733e-07	0.00904618	0.000376874	0.000375499	0.000375708
3:148862430_G_T	3	148862430	G	T	0.0475083	0.250658	0.0435386	8.55559e-09	0.997238	3:148862430G,T	0.000371219	0.00910886	0.00255951	2	0.00158177	0	0.539526	0.000371219	0.00910886	0.00255951	2	0.00158177	0	0.539526	2.22446e-11	0.00158177	4.29069e-05	0.000134041	0.000134016	0.000133919	0.000133799	0.000133699	0.00013365	0.000133672	1.17565e-12	0.000353689	1.72958e-06	2.24154e-06	2.2435e-06	2.25062e-06	2.25932e-06	2.26655e-06	2.27007e-06	2.26851e-06	3.20733e-07	0.00904618	0.000376874	0.000375499	0.000375708
3:148862481_G_T	3	148862481	T	G	0.0475083	0.250658	0.0435386	8.55559e-09	0.997238	3:148862481T,G	0.000371219	0.00910886	0.00255951	2	0.00158177	0	0.539526	0.000371219	0.00910886	0.00255951	2	0.00158177	0	0.539526	2.22446e-11	0.00158177	4.29069e-05	0.000134041	0.000134016	0.000133919	0.000133799	0.000133699	0.00013365	0.000133672	1.17565e-12	0.000353689	1.72958e-06	2.24154e-06	2.2435e-06	2.25062e-06	2.25932e-06	2.26655e-06	2.27007e-06	2.26851e-06	3.20733e-07	0.00904618	0.000376874	0.000375499	0.000375708
3:148862537_C_T	3	148862537	C	T	0.0475083	0.250658	0.0435386	8.55559e-09	0.997238	3:148862537C,T	0.000371219	0.00910886	0.00255951	2	0.00158177	0	0.539526	0.000371219	0.00910886	0.00255951	2	0.00158177	0	0.539526	2.22446e-11	0.00158177	4.29069e-05	0.000134041	0.000134016	0.000133919	0.000133799	0.000133699	0.00013365	0.000133672	1.17565e-12	0.000353689	1.72958e-06	2.24154e-06	2.2435e-06	2.25062e-06	2.25932e-06	2.26655e-06	2.27007e-06	2.26851e-06	3.20733e-07	0.00904618	0.000376874	0.000375499	0.000375708
3:148886514_A_T	3	148886514	A	T	0.0449807	0.263101	0.0448663	4.51565e-09	0.98388	3:148886514A,T	0.000632726	0.0122654	0.00357882	2	0.00262637	0	0.586189	0.000632726	0.0122654	0.00357882	2	0.00262637	0	0.586189	2.00804e-11	0.00262637	4.15734e-05	0.000130777	0.000130749	0.000130641	0.000130508	0.000130396	0.000130342	0.000130367	1.01773e-12	0.000616293	1.66963e-06	2.09489e-06	2.09667e-06	2.1031e-06	2.11095e-06	2.11748e-06	2.12066e-06	2.11926e-06	3.01065e-07	0.012219	0.000376136	0.000375277	0.000375474
3:148888804_C_T	3	148888804	C	T	0.0450175	0.263107	0.0448749	4.54213e-09	0.982864	3:148888804C,T	0.000628729	0.0122267	0.00356072	2	0.00260988	0	0.587082	0.000628729	0.0122267	0.00356072	2	0.00260988	0	0.587082	1.99863e-11	0.00260988	4.14055e-05	0.000130569	0.000130541	0.000130432	0.000130298	0.000130186	0.000130131	0.000130157	1.00954e-12	0.000612407	1.65572e-06	2.08126e-06	2.08302e-06	2.0894e-06	2.0972e-06	2.10366e-06	2.10682e-06	2.10543e-06	2.99807e-07	0.0121804	0.000374647	0.000374594	0.00037479
3:148891364_A_G	3	148891364	G	A	0.0450538	0.263018	0.0448769	4.60447e-09	0.98188	3:148891364G,A	0.000621132	0.0121503	0.0035281	2	0.002579	0	0.587812	0.000621132	0.0121503	0.0035281	2	0.002579	0	0.587812	1.98755e-11	0.002579	4.12276e-05	0.000130343	0.000130314	0.000130205	0.00013007	0.000129957	0.000129902	0.000129928	9.99723e-13	0.000604932	1.6407e-06	2.06607e-06	2.06782e-06	2.07414e-06	2.08186e-06	2.08827e-06	2.0914e-06	2.09002e-06	2.98268e-07	0.0121039	0.000373005	0.000373789	0.000373984
3:148891828_C_T	3	148891828	T	C	0.0450629	0.262995	0.0448753	4.61307e-09	0.981717	3:148891828T,C	0.000620465	0.0121434	0.00352523	2	0.00257642	0	0.587987	0.000620465	0.0121434	0.00352523	2	0.00257642	0	0.587987	1.98552e-11	0.00257642	4.11971e-05	0.000130305	0.000130277	0.000130168	0.000130032	0.000129919	0.000129864	0.00012989	9.97884e-13	0.000604286	1.63805e-06	2.06346e-06	2.06521e-06	2.07151e-06	2.07923e-06	2.08562e-06	2.08875e-06	2.08738e-06	2.97972e-07	0.012097	0.000372707	0.000373639	0.000373834
3:148900276_A_G	3	148900276	A	G	0.0604671	0.242483	0.0396811	9.91402e-10	0.955349	3:148900276A,G	0.00178357	0.0198382	0.00906646	2	0.0082422	0	0.816274	0.00178357	0.0198382	0.00906646	2	0.0082422	0	0.816274	1.37128e-11	0.0082422	2.90146e-05	0.000114967	0.000114926	0.000114772	0.000114581	0.000114423	0.000114345	0.000114381	3.99596e-13	0.0017783	4.62853e-07	6.83841e-07	6.84359e-07	6.86178e-07	6.8839e-07	6.90223e-07	6.9112e-07	6.90737e-07	1.80335e-07	0.0198232	0.000219177	0.000279073	0.000279171
3:148900599_A_G	3	148900599	G	A	0.0670775	0.247594	0.0379141	6.55994e-11	0.950341	3:148900599G,A	0.0216275	0.0668606	0.0980993	2	0.0973142	0	0.905371	0.0216275	0.0668606	0.0980993	2	0.0973142	0	0.905371	1.65329e-11	0.0973142	3.21115e-05	0.000120018	0.000119981	0.00011984	0.000119666	0.000119521	0.00011945	0.000119482	5.95291e-13	0.0216191	7.12484e-07	1.09204e-06	1.09286e-06	1.09583e-06	1.09945e-06	1.10244e-06	1.10391e-06	1.10326e-06	2.108e-07	0.066856	0.000238596	0.000283474	0.000283591
3:148900861_A_C	3	148900861	A	C	0.0728875	0.240666	0.0364284	3.93369e-11	0.952188	3:148900861A,C	0.0318152	0.0777488	0.148036	2	0.147305	0	1	0.0318152	0.0777488	0.148036	2	0.147305	0	1	1.56461e-11	0.147305	3.10474e-05	0.000118346	0.000118308	0.000118163	0.000117984	0.000117835	0.000117762	0.000117795	5.08301e-13	0.0318081	6.01126e-07	9.26151e-07	9.26853e-07	9.29376e-07	9.32454e-07	9.35004e-07	9.36248e-07	9.35701e-07	1.91346e-07	0.0777453	0.000219882	0.000267143	0.000267249
3:148900903_A_G	3	148900903	A	G	0.0713636	0.238976	0.0367537	7.92136e-11	0.959111	3:148900903A,G	0.0172443	0.0591637	0.081247	2	0.0804797	0	0.984618	0.0172443	0.0591637	0.081247	2	0.0804797	0	0.984618	1.39734e-11	0.0804797	2.91716e-05	0.000115426	0.000115385	0.000115233	0.000115044	0.000114887	0.00011481	0.000114845	3.89869e-13	0.017239	4.43867e-07	6.80675e-07	6.81193e-07	6.83036e-07	6.85281e-07	6.87141e-07	6.88049e-07	6.87653e-07	1.70722e-07	0.0591593	0.000204584	0.000260105	0.000260198
3:148900994_A_C	3	148900994	C	A	0.0714023	0.238753	0.0367379	8.09469e-11	0.959659	3:148900994C,A	0.0168998	0.0585892	0.0797169	2	0.0789487	0	0.984582	0.0168998	0.0585892	0.0797169	2	0.0789487	0	0.984582	1.39394e-11	0.0789487	2.91331e-05	0.000115367	0.000115326	0.000115173	0.000114985	0.000114827	0.000114751	0.000114786	3.87152e-13	0.0168946	4.40034e-07	6.74486e-07	6.75e-07	6.76827e-07	6.79052e-07	6.80896e-07	6.81796e-07	6.81404e-07	1.70178e-07	0.0585848	0.000204133	0.0002598	0.000259893
3:148901540_A_C	3	148901540	C	A	0.0714241	0.238669	0.0367257	8.10214e-11	0.960133	3:148901540C,A	0.0168629	0.0585185	0.0795749	2	0.0788066	0	0.984524	0.0168629	0.0585185	0.0795749	2	0.0788066	0	0.984524	1.39387e-11	0.0788066	2.91312e-05	0.000115363	0.000115322	0.00011517	0.000114981	0.000114824	0.000114747	0.000114782	3.86973e-13	0.0168577	4.39716e-07	6.73894e-07	6.74407e-07	6.76233e-07	6.78456e-07	6.80298e-07	6.81198e-07	6.80806e-07	1.70112e-07	0.0585141	0.000204049	0.000259702	0.000259794
3:148901905_C_T	3	148901905	C	T	0.071443	0.238602	0.0367178	8.12643e-11	0.960461	3:148901905C,T	0.0168217	0.0584442	0.079404	2	0.0786356	0	0.984487	0.0168217	0.0584442	0.079404	2	0.0786356	0	0.984487	1.39348e-11	0.0786356	2.91291e-05	0.000115359	0.000115318	0.000115165	0.000114977	0.000114819	0.000114743	0.000114777	3.86595e-13	0.0168165	4.39418e-07	6.73311e-07	6.73823e-07	6.75647e-07	6.77869e-07	6.7971e-07	6.80609e-07	6.80217e-07	1.70021e-07	0.0584398	0.000203985	0.000259631	0.000259724
3:148902066_C_G	3	148902066	C	G	0.0649563	0.232521	0.0382572	1.21832e-09	0.966471	3:148902066C,G	0.00140029	0.0172331	0.00757082	2	0.00676462	0	0.894859	0.00140029	0.0172331	0.00757082	2	0.00676462	0	0.894859	1.20312e-11	0.00676462	2.72482e-05	0.000112459	0.000112416	0.000112255	0.000112057	0.000111891	0.00011181	0.000111847	2.46277e-13	0.00139803	2.32677e-07	2.88006e-07	2.88268e-07	2.89151e-07	2.9022e-07	2.91108e-07	2.91546e-07	2.91366e-07	1.48544e-07	0.0172181	0.000193579	0.000260476	0.000260558
3:148902300_C_T	3	148902300	C	T	0.0714683	0.238548	0.036706	8.09096e-11	0.960883	3:148902300C,T	0.0168765	0.0585243	0.0796778	2	0.0789096	0	0.984411	0.0168765	0.0585243	0.0796778	2	0.0789096	0	0.984411	1.39439e-11	0.0789096	2.91383e-05	0.000115374	0.000115333	0.00011518	0.000114991	0.000114834	0.000114757	0.000114792	3.87156e-13	0.0168713	4.40153e-07	6.7457e-07	6.75084e-07	6.76911e-07	6.79137e-07	6.80981e-07	6.81882e-07	6.81489e-07	1.70093e-07	0.0585199	0.000204006	0.000259596	0.000259689
3:148902323_A_G	3	148902323	A	G	0.0714695	0.238523	0.0367046	8.11521e-11	0.960939	3:148902323A,G	0.0168335	0.0584525	0.0794852	2	0.0787169	0	0.984407	0.0168335	0.0584525	0.0794852	2	0.0787169	0	0.984407	1.39396e-11	0.0787169	2.91333e-05	0.000115366	0.000115325	0.000115173	0.000114984	0.000114827	0.00011475	0.000114785	3.86818e-13	0.0168283	4.39662e-07	6.73803e-07	6.74316e-07	6.76141e-07	6.78365e-07	6.80207e-07	6.81106e-07	6.80714e-07	1.70027e-07	0.0584481	0.000203951	0.000259562	0.000259655
3:148902950_C_T	3	148902950	T	C	0.0651657	0.229043	0.0382871	2.2007e-09	0.963948	3:148902950T,C	0.000801321	0.0129577	0.00474442	2	0.00393942	0	0.886844	0.000801321	0.0129577	0.00474442	2	0.00393942	0	0.886844	1.15884e-11	0.00393942	2.68676e-05	0.000112014	0.00011197	0.000111808	0.000111608	0.00011144	0.000111359	0.000111396	2.05126e-13	0.000800091	1.61949e-07	1.51335e-07	1.51509e-07	1.52066e-07	1.52737e-07	1.53295e-07	1.53573e-07	1.53466e-07	1.41599e-07	0.012938	0.000189772	0.00025911	0.000259189
3:148904434_G_T	3	148904434	T	G	0.0655389	0.230751	0.0380851	1.3712e-09	0.968376	3:148904434T,G	0.00122812	0.0160784	0.00678959	2	0.0059829	0	0.887746	0.00122812	0.0160784	0.00678959	2	0.0059829	0	0.887746	1.20335e-11	0.0059829	2.72457e-05	0.000112438	0.000112394	0.000112233	0.000112035	0.000111869	0.000111788	0.000111825	2.45365e-13	0.0012259	2.31231e-07	2.81609e-07	2.81863e-07	2.82714e-07	2.83745e-07	2.846e-07	2.85022e-07	2.8485e-07	1.47908e-07	0.0160626	0.000192679	0.000259224	0.000259306
3:148905726_A_G	3	148905726	G	A	0.0650985	0.2316	0.0381664	1.29387e-09	0.969724	3:148905726G,A	0.00132163	0.0167118	0.00721716	2	0.00641105	0	0.893811	0.00132163	0.0167118	0.00721716	2	0.00641105	0	0.893811	1.19879e-11	0.00641105	2.72083e-05	0.000112409	0.000112366	0.000112205	0.000112006	0.00011184	0.00011176	0.000111796	2.41811e-13	0.00131946	2.25644e-07	2.75268e-07	2.75521e-07	2.76374e-07	2.77408e-07	2.78265e-07	2.78689e-07	2.78516e-07	1.47511e-07	0.0166965	0.000192709	0.000259681	0.000259763
3:148907995_A_G	3	148907995	A	G	0.065599	0.230343	0.0380434	1.4064e-09	0.969945	3:148907995A,G	0.00119835	0.0158693	0.00665526	2	0.00584859	0	0.887121	0.00119835	0.0158693	0.00665526	2	0.00584859	0	0.887121	1.20182e-11	0.00584859	2.72323e-05	0.00011242	0.000112377	0.000112216	0.000112017	0.000111852	0.000111771	0.000111808	2.4374e-13	0.00119617	2.28812e-07	2.77188e-07	2.77439e-07	2.7828e-07	2.79299e-07	2.80144e-07	2.80561e-07	2.80391e-07	1.47508e-07	0.0158533	0.000192329	0.00025888	0.000258962
3:148908392_C_T	3	148908392	C	T	0.0661156	0.234733	0.0379401	6.13451e-10	0.969329	3:148908392C,T	0.00233242	0.0222623	0.0119896	2	0.0111759	0	0.880516	0.00233242	0.0222623	0.0119896	2	0.0111759	0	0.880516	1.30945e-11	0.0111759	2.84215e-05	0.000113884	0.000113842	0.000113685	0.000113491	0.00011333	0.000113251	0.000113287	3.33331e-13	0.00232834	3.81067e-07	5.24789e-07	5.25203e-07	5.26642e-07	5.28392e-07	5.29843e-07	5.30554e-07	5.30254e-07	1.63441e-07	0.0222505	0.00020377	0.0002632	0.000263289
3:148908893_A_G	3	148908893	G	A	0.0656061	0.230271	0.0380358	1.41241e-09	0.970291	3:148908893G,A	0.00119323	0.015833	0.00663216	2	0.00582551	0	0.887017	0.00119323	0.015833	0.00663216	2	0.00582551	0	0.887017	1.20154e-11	0.00582551	2.723e-05	0.000112417	0.000112374	0.000112213	0.000112014	0.000111849	0.000111768	0.000111804	2.43438e-13	0.00119105	2.28397e-07	2.76359e-07	2.76609e-07	2.77448e-07	2.78465e-07	2.79308e-07	2.79724e-07	2.79555e-07	1.47434e-07	0.015817	0.000192268	0.000258817	0.000258899
3:148909298_A_G	3	148909298	A	G	0.0656156	0.230274	0.0380322	1.40682e-09	0.970461	3:148909298A,G	0.00119703	0.0158581	0.00665069	2	0.00584401	0	0.88698	0.00119703	0.0158581	0.00665069	2	0.00584401	0	0.88698	1.20203e-11	0.00584401	2.72343e-05	0.000112422	0.000112379	0.000112218	0.00011202	0.000111854	0.000111773	0.00011181	2.43854e-13	0.00119485	2.29072e-07	2.77598e-07	2.77849e-07	2.78691e-07	2.79711e-07	2.80557e-07	2.80975e-07	2.80805e-07	1.47497e-07	0.015842	0.000192294	0.000258811	0.000258892
3:148910726_C_T	3	148910726	T	C	0.065168	0.231068	0.0381187	1.34605e-09	0.971659	3:148910726T,C	0.00127346	0.0163875	0.00699822	2	0.00619217	0	0.893065	0.00127346	0.0163875	0.00699822	2	0.00619217	0	0.893065	1.19619e-11	0.00619217	2.71852e-05	0.00011238	0.000112337	0.000112176	0.000111977	0.000111811	0.00011173	0.000111767	2.3916e-13	0.00127135	2.21527e-07	2.67744e-07	2.67992e-07	2.68828e-07	2.6984e-07	2.7068e-07	2.71095e-07	2.70926e-07	1.46917e-07	0.0163719	0.000192229	0.000259255	0.000259337
3:148911253_G_T	3	148911253	G	T	0.0716812	0.237324	0.0365825	8.73575e-11	0.965963	3:148911253G,T	0.0156922	0.0564396	0.0745322	2	0.0737606	0	0.982947	0.0156922	0.0564396	0.0745322	2	0.0737606	0	0.982947	1.38607e-11	0.0737606	2.90538e-05	0.000115237	0.000115196	0.000115043	0.000114854	0.000114696	0.000114619	0.000114654	3.79641e-13	0.0156871	4.30651e-07	6.58556e-07	6.59058e-07	6.60845e-07	6.63021e-07	6.64823e-07	6.65704e-07	6.6532e-07	1.68375e-07	0.0564351	0.000202525	0.000258276	0.000258368
3:148913126_G_T	3	148913126	G	T	0.0717227	0.236995	0.0365537	8.96396e-11	0.967095	3:148913126G,T	0.0153302	0.055793	0.0729333	2	0.0721607	0	0.982541	0.0153302	0.055793	0.0729333	2	0.0721607	0	0.982541	1.38328e-11	0.0721607	2.90234e-05	0.000115191	0.00011515	0.000114996	0.000114807	0.00011465	0.000114573	0.000114608	3.77259e-13	0.0153251	4.27414e-07	6.53348e-07	6.53847e-07	6.55619e-07	6.57779e-07	6.59568e-07	6.60441e-07	6.60061e-07	1.67857e-07	0.0557884	0.00020208	0.000257922	0.000258014
[truncated: 6 more columns]

## Sheet: Cer_chr13
UniqueSnpId	chromosome	position	allele1	allele2	maf	beta	se	P	INFO	UniqueSnpId2	mean	sd	prob	cs	cs_specific_prob	low_purity	lead_r2	mean_99	sd_99	prob_99	cs_99	cs_specific_prob_99	low_purity_99	lead_r2_99	alpha1	alpha2	alpha3	alpha4	alpha5	alpha6	alpha7	alpha8	alpha9	alpha10	mean1	mean2	mean3	mean4	mean5	mean6	mean7	mean8	mean9	mean10	sd1	sd2	sd3	sd4	sd5
13:52518281_G_T	13	52518281	G	T	0.0101594	-0.630037	0.0961596	5.67675e-11	0.814702	13:52518281G,T	-0.13898	0.261262	0.225822	1	0.225822	0	0.95491	-0.13898	0.261262	0.225822	1	0.225822	0	0.95491	0.225822	0.000186324	0.000186324	0.000186324	0.000186324	0.000186324	0.000186324	0.000186324	0.000186324	0.000186324	-0.13898	0	0	0	0	0	0	0	0	0	0.261262	0	0	0	0
13:52663661_C_G	13	52663661	G	C	0.0103356	-0.624495	0.0955011	6.18728e-11	0.812385	13:52663661G,C	-0.126976	0.251376	0.208147	1	0.208147	0	0.963425	-0.126976	0.251376	0.208147	1	0.208147	0	0.963425	0.208147	0.000186324	0.000186324	0.000186324	0.000186324	0.000186324	0.000186324	0.000186324	0.000186324	0.000186324	-0.126976	0	0	0	0	0	0	0	0	0	0.251376	0	0	0	0
13:53204340_A_G	13	53204340	A	G	0.0105679	-0.620031	0.0945799	5.54115e-11	0.812933	13:53204340A,G	-0.13997	0.259234	0.2311	1	0.2311	0	0.994109	-0.13997	0.259234	0.2311	1	0.2311	0	0.994109	0.2311	0.000186324	0.000186324	0.000186324	0.000186324	0.000186324	0.000186324	0.000186324	0.000186324	0.000186324	-0.13997	0	0	0	0	0	0	0	0	0	0.259234	0	0	0	0
13:53268526_A_T	13	53268526	A	T	0.0106646	-0.623353	0.0942603	3.76357e-11	0.813267	13:53268526A,T	-0.203012	0.292055	0.333402	1	0.333402	0	1	-0.203012	0.292055	0.333402	1	0.333402	0	1	0.333402	0.000186324	0.000186324	0.000186324	0.000186324	0.000186324	0.000186324	0.000186324	0.000186324	0.000186324	-0.203012	0	0	0	0	0	0	0	0	0	0.292055	0	0	0	0
[truncated: 6 more columns]

## Sheet: Fer_chr1
UniqueSnpId	chromosome	position	allele1	allele2	maf	beta	se	P	INFO	UniqueSnpId2	mean	sd	prob	cs	cs_specific_prob	low_purity	lead_r2	mean_99	sd_99	prob_99	cs_99	cs_specific_prob_99	low_purity_99	lead_r2_99	alpha1	alpha2	alpha3	alpha4	alpha5	alpha6	alpha7	alpha8	alpha9	alpha10	mean1	mean2	mean3	mean4	mean5	mean6	mean7	mean8	mean9	mean10	sd1	sd2	sd3	sd4	sd5
1:169160458_C_T	1	169160458	C	T	0.0188107	0.170035	0.0197305	6.82025e-18	0.976516	1:169160458C,T	0.00320667	0.0229163	0.0195021	1	0.0194734	0	0.857782	0.00320667	0.0229163	0.0195021	1	0.0194734	0	0.857782	0.0194734	2.92657e-05	0.000130005	0.000130005	0.000130005	0.000130005	0.000130005	0.000130005	0.000130005	0.000130005	0.00320638	2.94168e-07	0	0	0	0	0	0	0	0	0.022916	0.000115114	0	0	0
1:169435027_C_T	1	169435027	C	T	0.018746	-0.172554	0.0198747	3.88508e-18	0.966766	1:169435027C,T	-0.00543297	0.0298456	0.0325476	1	0.0325193	0	0.873713	-0.00543297	0.0298456	0.0325476	1	0.0325193	0	0.873713	0.0325193	2.92346e-05	0.000130005	0.000130005	0.000130005	0.000130005	0.000130005	0.000130005	0.000130005	0.000130005	-0.00543268	-2.9491e-07	0	0	0	0	0	0	0	0	0.0298453	0.000115799	0	0	0
1:169467654_A_G	1	169467654	G	A	0.017853	-0.184615	0.0204609	1.83316e-19	0.95966	1:169467654G,A	-0.108942	0.0887283	0.608971	1	0.60896	0	1	-0.108942	0.0887283	0.608971	1	0.60896	0	1	0.60896	2.76385e-05	0.000130005	0.000130005	0.000130005	0.000130005	0.000130005	0.000130005	0.000130005	0.000130005	-0.108941	-2.23486e-07	0	0	0	0	0	0	0	0	0.0887282	0.000110742	0	0	0
1:169519049_C_T	1	169519049	T	C	0.018269	-0.181864	0.0203325	3.73594e-19	0.950218	1:169519049T,C	-0.0518047	0.0809865	0.294205	1	0.294185	0	0.970988	-0.0518047	0.0809865	0.294205	1	0.294185	0	0.970988	0.294185	2.73753e-05	0.000130005	0.000130005	0.000130005	0.000130005	0.000130005	0.000130005	0.000130005	0.000130005	-0.0518044	-2.07431e-07	0	0	0	0	0	0	0	0	0.0809864	0.000108623	0	0	0
[truncated: 6 more columns]

## Sheet: Fer_chr12
UniqueSnpId	chromosome	position	allele1	allele2	maf	beta	se	P	INFO	UniqueSnpId2	mean	sd	prob	cs	cs_specific_prob	low_purity	lead_r2	mean_99	sd_99	prob_99	cs_99	cs_specific_prob_99	low_purity_99	lead_r2_99	alpha1	alpha2	alpha3	alpha4	alpha5	alpha6	alpha7	alpha8	alpha9	alpha10	mean1	mean2	mean3	mean4	mean5	mean6	mean7	mean8	mean9	mean10	sd1	sd2	sd3	sd4	sd5
12:51350034_A_G	12	51350034	G	A	0.167222	0.0341123	0.00710007	1.55135e-06	0.995229	12:51350034G,A	2.27616e-05	0.000893442	0.000797602	1	0.000688935	0	0.873571	2.27616e-05	0.000893442	0.000797602	1	0.000688935	0	0.873571	0.000688935	0.000108742	0.000210881	0.000210881	0.000210881	0.000210881	0.000210881	0.000210881	0.000210881	0.000210881	2.2898e-05	-1.36372e-07	0	0	0	0	0	0	0	0	0.000891145	6.40246e-05	0	0	0
12:51352353_C_T	12	51352353	C	T	0.167242	0.0341033	0.00709625	1.54117e-06	0.996206	12:51352353C,T	2.28936e-05	0.000895848	0.000801716	1	0.000693073	0	0.873612	2.28936e-05	0.000895848	0.000801716	1	0.000693073	0	0.873612	0.000693073	0.000108719	0.000210881	0.000210881	0.000210881	0.000210881	0.000210881	0.000210881	0.000210881	0.000210881	2.30292e-05	-1.35606e-07	0	0	0	0	0	0	0	0	0.000893561	6.39704e-05	0	0	0
12:51353487_A_G	12	51353487	G	A	0.167251	0.0341129	0.00709372	1.51778e-06	0.996844	12:51353487G,A	2.32305e-05	0.000902398	0.000811555	1	0.000702969	0	0.873632	2.32305e-05	0.000902398	0.000811555	1	0.000702969	0	0.873632	0.000702969	0.000108662	0.000210881	0.000210881	0.000210881	0.000210881	0.000210881	0.000210881	0.000210881	0.000210881	2.33643e-05	-1.33826e-07	0	0	0	0	0	0	0	0	0.000900132	6.38986e-05	0	0	0
12:51356673_C_T	12	51356673	T	C	0.167188	0.0340339	0.00709209	1.59581e-06	0.997541	12:51356673T,C	2.20979e-05	0.000879579	0.000779424	1	0.000670628	0	0.873888	2.20979e-05	0.000879579	0.000779424	1	0.000670628	0	0.873888	0.000670628	0.00010887	0.000210881	0.000210881	0.000210881	0.000210881	0.000210881	0.000210881	0.000210881	0.000210881	2.22379e-05	-1.40009e-07	0	0	0	0	0	0	0	0	0.000877243	6.40621e-05	0	0	0
12:51357325_C_T	12	51357325	T	C	0.167188	0.0340339	0.00709209	1.59581e-06	0.997541	12:51357325T,C	2.20979e-05	0.000879579	0.000779424	1	0.000670628	0	0.873888	2.20979e-05	0.000879579	0.000779424	1	0.000670628	0	0.873888	0.000670628	0.00010887	0.000210881	0.000210881	0.000210881	0.000210881	0.000210881	0.000210881	0.000210881	0.000210881	2.22379e-05	-1.40009e-07	0	0	0	0	0	0	0	0	0.000877243	6.40621e-05	0	0	0
12:51357928_A_AG	12	51357928	AG	A	0.167188	0.0340339	0.00709209	1.59581e-06	0.997541	12:51357928AG,A	2.20979e-05	0.000879579	0.000779424	1	0.000670628	0	0.873888	2.20979e-05	0.000879579	0.000779424	1	0.000670628	0	0.873888	0.000670628	0.00010887	0.000210881	0.000210881	0.000210881	0.000210881	0.000210881	0.000210881	0.000210881	0.000210881	2.22379e-05	-1.40009e-07	0	0	0	0	0	0	0	0	0.000877243	6.40621e-05	0	0	0
12:51358580_A_T	12	51358580	T	A	0.167188	0.0340339	0.00709209	1.59581e-06	0.997541	12:51358580T,A	2.20979e-05	0.000879579	0.000779424	1	0.000670628	0	0.873888	2.20979e-05	0.000879579	0.000779424	1	0.000670628	0	0.873888	0.000670628	0.00010887	0.000210881	0.000210881	0.000210881	0.000210881	0.000210881	0.000210881	0.000210881	0.000210881	2.22379e-05	-1.40009e-07	0	0	0	0	0	0	0	0	0.000877243	6.40621e-05	0	0	0
12:51359963_C_G	12	51359963	C	G	0.167188	0.0340339	0.00709209	1.59581e-06	0.997541	12:51359963C,G	2.20979e-05	0.000879579	0.000779424	1	0.000670628	0	0.873888	2.20979e-05	0.000879579	0.000779424	1	0.000670628	0	0.873888	0.000670628	0.00010887	0.000210881	0.000210881	0.000210881	0.000210881	0.000210881	0.000210881	0.000210881	0.000210881	2.22379e-05	-1.40009e-07	0	0	0	0	0	0	0	0	0.000877243	6.40621e-05	0	0	0
12:51360589_G_GTTTAAC	12	51360589	G	GTTTAAC	0.18709	0.037826	0.00677614	2.37449e-08	0.998974	12:51360589G,GTTTAAC	0.00122245	0.00670182	0.033361	1	0.0332562	0	0.994839	0.00122245	0.00670182	0.033361	1	0.0332562	0	0.994839	0.0332562	0.000108383	0.000210881	0.000210881	0.000210881	0.000210881	0.000210881	0.000210881	0.000210881	0.000210881	0.00122233	1.19479e-07	0	0	0	0	0	0	0	0	0.00670154	6.08141e-05	0	0	0
12:51361171_A_C	12	51361171	C	A	0.167188	0.0340339	0.00709209	1.59581e-06	0.997541	12:51361171C,A	2.20979e-05	0.000879579	0.000779424	1	0.000670628	0	0.873888	2.20979e-05	0.000879579	0.000779424	1	0.000670628	0	0.873888	0.000670628	0.00010887	0.000210881	0.000210881	0.000210881	0.000210881	0.000210881	0.000210881	0.000210881	0.000210881	2.22379e-05	-1.40009e-07	0	0	0	0	0	0	0	0	0.000877243	6.40621e-05	0	0	0
12:51361222_A_G	12	51361222	A	G	0.167188	0.0340339	0.00709209	1.59581e-06	0.997541	12:51361222A,G	2.20979e-05	0.000879579	0.000779424	1	0.000670628	0	0.873888	2.20979e-05	0.000879579	0.000779424	1	0.000670628	0	0.873888	0.000670628	0.00010887	0.000210881	0.000210881	0.000210881	0.000210881	0.000210881	0.000210881	0.000210881	0.000210881	2.22379e-05	-1.40009e-07	0	0	0	0	0	0	0	0	0.000877243	6.40621e-05	0	0	0
12:51361498_C_T	12	51361498	T	C	0.167188	0.0340339	0.00709209	1.59581e-06	0.997541	12:51361498T,C	2.20979e-05	0.000879579	0.000779424	1	0.000670628	0	0.873888	2.20979e-05	0.000879579	0.000779424	1	0.000670628	0	0.873888	0.000670628	0.00010887	0.000210881	0.000210881	0.000210881	0.000210881	0.000210881	0.000210881	0.000210881	0.000210881	2.22379e-05	-1.40009e-07	0	0	0	0	0	0	0	0	0.000877243	6.40621e-05	0	0	0
12:51361608_C_T	12	51361608	T	C	0.167188	0.0340339	0.00709209	1.59581e-06	0.997541	12:51361608T,C	2.20979e-05	0.000879579	0.000779424	1	0.000670628	0	0.873888	2.20979e-05	0.000879579	0.000779424	1	0.000670628	0	0.873888	0.000670628	0.00010887	0.000210881	0.000210881	0.000210881	0.000210881	0.000210881	0.000210881	0.000210881	0.000210881	2.22379e-05	-1.40009e-07	0	0	0	0	0	0	0	0	0.000877243	6.40621e-05	0	0	0
12:51362426_A_G	12	51362426	G	A	0.167188	0.0340339	0.00709209	1.59581e-06	0.997541	12:51362426G,A	2.20979e-05	0.000879579	0.000779424	1	0.000670628	0	0.873888	2.20979e-05	0.000879579	0.000779424	1	0.000670628	0	0.873888	0.000670628	0.00010887	0.000210881	0.000210881	0.000210881	0.000210881	0.000210881	0.000210881	0.000210881	0.000210881	2.22379e-05	-1.40009e-07	0	0	0	0	0	0	0	0	0.000877243	6.40621e-05	0	0	0
12:51362522_A_G	12	51362522	G	A	0.167188	0.0340339	0.00709209	1.59581e-06	0.997541	12:51362522G,A	2.20979e-05	0.000879579	0.000779424	1	0.000670628	0	0.873888	2.20979e-05	0.000879579	0.000779424	1	0.000670628	0	0.873888	0.000670628	0.00010887	0.000210881	0.000210881	0.000210881	0.000210881	0.000210881	0.000210881	0.000210881	0.000210881	2.22379e-05	-1.40009e-07	0	0	0	0	0	0	0	0	0.000877243	6.40621e-05	0	0	0
12:51362756_C_T	12	51362756	C	T	0.167188	0.0340339	0.00709209	1.59581e-06	0.997541	12:51362756C,T	2.20979e-05	0.000879579	0.000779424	1	0.000670628	0	0.873888	2.20979e-05	0.000879579	0.000779424	1	0.000670628	0	0.873888	0.000670628	0.00010887	0.000210881	0.000210881	0.000210881	0.000210881	0.000210881	0.000210881	0.000210881	0.000210881	2.22379e-05	-1.40009e-07	0	0	0	0	0	0	0	0	0.000877243	6.40621e-05	0	0	0
12:51363092_G_GTAAA	12	51363092	GTAAA	G	0.167188	0.0340339	0.00709209	1.59581e-06	0.997541	12:51363092GTAAA,G	2.20979e-05	0.000879579	0.000779424	1	0.000670628	0	0.873888	2.20979e-05	0.000879579	0.000779424	1	0.000670628	0	0.873888	0.000670628	0.00010887	0.000210881	0.000210881	0.000210881	0.000210881	0.000210881	0.000210881	0.000210881	0.000210881	2.22379e-05	-1.40009e-07	0	0	0	0	0	0	0	0	0.000877243	6.40621e-05	0	0	0
12:51363241_A_G	12	51363241	A	G	0.167188	0.0340339	0.00709209	1.59581e-06	0.997541	12:51363241A,G	2.20979e-05	0.000879579	0.000779424	1	0.000670628	0	0.873888	2.20979e-05	0.000879579	0.000779424	1	0.000670628	0	0.873888	0.000670628	0.00010887	0.000210881	0.000210881	0.000210881	0.000210881	0.000210881	0.000210881	0.000210881	0.000210881	2.22379e-05	-1.40009e-07	0	0	0	0	0	0	0	0	0.000877243	6.40621e-05	0	0	0
12:51363473_A_G	12	51363473	A	G	0.16659	0.0342056	0.00710712	1.48782e-06	0.996089	12:51363473A,G	2.3703e-05	0.000912485	0.000823519	1	0.000715123	0	0.871493	2.3703e-05	0.000912485	0.000823519	1	0.000715123	0	0.871493	0.000715123	0.000108474	0.000210881	0.000210881	0.000210881	0.000210881	0.000210881	0.000210881	0.000210881	0.000210881	2.38312e-05	-1.28218e-07	0	0	0	0	0	0	0	0	0.000910248	6.38576e-05	0	0	0
12:51363790_C_T	12	51363790	C	T	0.167188	0.0340339	0.00709209	1.59581e-06	0.997541	12:51363790C,T	2.20979e-05	0.000879579	0.000779424	1	0.000670628	0	0.873888	2.20979e-05	0.000879579	0.000779424	1	0.000670628	0	0.873888	0.000670628	0.00010887	0.000210881	0.000210881	0.000210881	0.000210881	0.000210881	0.000210881	0.000210881	0.000210881	2.22379e-05	-1.40009e-07	0	0	0	0	0	0	0	0	0.000877243	6.40621e-05	0	0	0
12:51364349_A_G	12	51364349	A	G	0.167188	0.0340339	0.00709209	1.59581e-06	0.997541	12:51364349A,G	2.20979e-05	0.000879579	0.000779424	1	0.000670628	0	0.873888	2.20979e-05	0.000879579	0.000779424	1	0.000670628	0	0.873888	0.000670628	0.00010887	0.000210881	0.000210881	0.000210881	0.000210881	0.000210881	0.000210881	0.000210881	0.000210881	2.22379e-05	-1.40009e-07	0	0	0	0	0	0	0	0	0.000877243	6.40621e-05	0	0	0
12:51366092_A_G	12	51366092	A	G	0.187193	0.0378896	0.00677362	2.2228e-08	0.999503	12:51366092A,G	0.00130341	0.00691809	0.035504	1	0.0353993	0	0.995104	0.00130341	0.00691809	0.035504	1	0.0353993	0	0.995104	0.0353993	0.000108578	0.000210881	0.000210881	0.000210881	0.000210881	0.000210881	0.000210881	0.000210881	0.000210881	0.00130329	1.25327e-07	0	0	0	0	0	0	0	0	0.00691783	6.09513e-05	0	0	0
12:51372389_C_CG	12	51372389	CG	C	0.187193	-0.0378892	0.00677362	2.22351e-08	0.999503	12:51372389CG,C	-0.00130298	0.00691695	0.0354927	1	0.0353879	0	0.995104	-0.00130298	0.00691695	0.0354927	1	0.0353879	0	0.995104	0.0353879	0.000108577	0.000210881	0.000210881	0.000210881	0.000210881	0.000210881	0.000210881	0.000210881	0.000210881	-0.00130286	-1.25295e-07	0	0	0	0	0	0	0	0	0.00691668	6.09504e-05	0	0	0
12:51373742_C_T	12	51373742	C	T	0.187193	-0.0378892	0.00677362	2.22351e-08	0.999503	12:51373742C,T	-0.00130298	0.00691695	0.0354927	1	0.0353879	0	0.995104	-0.00130298	0.00691695	0.0354927	1	0.0353879	0	0.995104	0.0353879	0.000108577	0.000210881	0.000210881	0.000210881	0.000210881	0.000210881	0.000210881	0.000210881	0.000210881	-0.00130286	-1.25295e-07	0	0	0	0	0	0	0	0	0.00691668	6.09504e-05	0	0	0
12:51374748_G_T	12	51374748	G	T	0.187193	-0.0378892	0.00677362	2.22351e-08	0.999503	12:51374748G,T	-0.00130298	0.00691695	0.0354927	1	0.0353879	0	0.995104	-0.00130298	0.00691695	0.0354927	1	0.0353879	0	0.995104	0.0353879	0.000108577	0.000210881	0.000210881	0.000210881	0.000210881	0.000210881	0.000210881	0.000210881	0.000210881	-0.00130286	-1.25295e-07	0	0	0	0	0	0	0	0	0.00691668	6.09504e-05	0	0	0
12:51375969_C_T	12	51375969	C	T	0.187489	-0.037886	0.00676883	2.17947e-08	0.999083	12:51375969C,T	-0.00134068	0.00701329	0.0365087	1	0.0364039	0	0.993618	-0.00134068	0.00701329	0.0365087	1	0.0364039	0	0.993618	0.0364039	0.000108712	0.000210881	0.000210881	0.000210881	0.000210881	0.000210881	0.000210881	0.000210881	0.000210881	-0.00134056	-1.29156e-07	0	0	0	0	0	0	0	0	0.00701302	6.10181e-05	0	0	0
12:51377859_A_C	12	51377859	C	A	0.187625	-0.0376128	0.00676552	2.70576e-08	0.999356	12:51377859C,A	-0.0010728	0.00627344	0.0294565	1	0.0293516	0	0.993038	-0.0010728	0.00627344	0.0294565	1	0.0293516	0	0.993038	0.0293516	0.000108089	0.000210881	0.000210881	0.000210881	0.000210881	0.000210881	0.000210881	0.000210881	0.000210881	-0.00107269	-1.09879e-07	0	0	0	0	0	0	0	0	0.00627315	6.04775e-05	0	0	0
12:51383209_A_G	12	51383209	G	A	0.187063	-0.0381996	0.00677564	1.7225e-08	0.999509	12:51383209G,A	-0.00167162	0.00782632	0.0451367	1	0.0450322	0	0.995952	-0.00167162	0.00782632	0.0451367	1	0.0450322	0	0.995952	0.0450322	0.000109443	0.000210881	0.000210881	0.000210881	0.000210881	0.000210881	0.000210881	0.000210881	0.000210881	-0.00167147	-1.49092e-07	0	0	0	0	0	0	0	0	0.00782607	6.16778e-05	0	0	0
12:51387938_C_T	12	51387938	C	T	0.187063	-0.0381996	0.00677564	1.7225e-08	0.999509	12:51387938C,T	-0.00167162	0.00782632	0.0451367	1	0.0450322	0	0.995952	-0.00167162	0.00782632	0.0451367	1	0.0450322	0	0.995952	0.0450322	0.000109443	0.000210881	0.000210881	0.000210881	0.000210881	0.000210881	0.000210881	0.000210881	0.000210881	-0.00167147	-1.49092e-07	0	0	0	0	0	0	0	0	0.00782607	6.16778e-05	0	0	0
12:51388600_A_AC	12	51388600	AC	A	0.187063	-0.0381996	0.00677564	1.7225e-08	0.999509	12:51388600AC,A	-0.00167162	0.00782632	0.0451367	1	0.0450322	0	0.995952	-0.00167162	0.00782632	0.0451367	1	0.0450322	0	0.995952	0.0450322	0.000109443	0.000210881	0.000210881	0.000210881	0.000210881	0.000210881	0.000210881	0.000210881	0.000210881	-0.00167147	-1.49092e-07	0	0	0	0	0	0	0	0	0.00782607	6.16778e-05	0	0	0
12:51390093_A_C	12	51390093	C	A	0.187413	-0.03829	0.00677216	1.56722e-08	0.999025	12:51390093C,A	-0.0018304	0.00818106	0.0492994	1	0.0491949	0	0.994262	-0.0018304	0.00818106	0.0492994	1	0.0491949	0	0.994262	0.0491949	0.000109907	0.000210881	0.000210881	0.000210881	0.000210881	0.000210881	0.000210881	0.000210881	0.000210881	-0.00183024	-1.60482e-07	0	0	0	0	0	0	0	0	0.00818083	6.20237e-05	0	0	0
12:51398441_C_T	12	51398441	C	T	0.167195	0.0340439	0.00709314	1.59019e-06	0.997229	12:51398441C,T	2.21771e-05	0.000881249	0.000781588	1	0.000672806	0	0.873918	2.21771e-05	0.000881249	0.000781588	1	0.000672806	0	0.873918	0.000672806	0.000108855	0.000210881	0.000210881	0.000210881	0.000210881	0.000210881	0.000210881	0.000210881	0.000210881	2.23167e-05	-1.39611e-07	0	0	0	0	0	0	0	0	0.000878917	6.40594e-05	0	0	0
12:51399050_G_T	12	51399050	T	G	0.187071	-0.0382048	0.00677703	1.72639e-08	0.999075	12:51399050T,G	-0.00166826	0.00781938	0.0450401	1	0.0449356	0	0.996098	-0.00166826	0.00781938	0.0450401	1	0.0449356	0	0.996098	0.0449356	0.000109433	0.000210881	0.000210881	0.000210881	0.000210881	0.000210881	0.000210881	0.000210881	0.000210881	-0.00166811	-1.48845e-07	0	0	0	0	0	0	0	0	0.00781914	6.16816e-05	0	0	0
12:51400627_A_C	12	51400627	C	A	0.187076	-0.0382158	0.00677783	1.71688e-08	0.9988	12:51400627C,A	-0.0016775	0.00784116	0.0452761	1	0.0451716	0	0.996176	-0.0016775	0.00784116	0.0452761	1	0.0451716	0	0.996176	0.0451716	0.000109453	0.000210881	0.000210881	0.000210881	0.000210881	0.000210881	0.000210881	0.000210881	0.000210881	-0.00167735	-1.49374e-07	0	0	0	0	0	0	0	0	0.00784092	6.17052e-05	0	0	0
12:51403088_A_G	12	51403088	G	A	0.167203	0.0340681	0.00709499	1.57319e-06	0.996679	12:51403088G,A	2.24192e-05	0.000886257	0.000788327	1	0.000679589	0	0.873958	2.24192e-05	0.000886257	0.000788327	1	0.000679589	0	0.873958	0.000679589	0.000108811	0.000210881	0.000210881	0.000210881	0.000210881	0.000210881	0.000210881	0.000210881	0.000210881	2.25576e-05	-1.38352e-07	0	0	0	0	0	0	0	0	0.00088394	6.40385e-05	0	0	0
12:51403206_A_G	12	51403206	A	G	0.167205	0.0340668	0.00709518	1.57558e-06	0.9966	12:51403206A,G	2.23854e-05	0.000885584	0.000787343	1	0.0006786	0	0.873952	2.23854e-05	0.000885584	0.000787343	1	0.0006786	0	0.873952	0.0006786	0.000108817	0.000210881	0.000210881	0.000210881	0.000210881	0.000210881	0.000210881	0.000210881	0.000210881	2.25239e-05	-1.38513e-07	0	0	0	0	0	0	0	0	0.000883266	6.40448e-05	0	0	0
12:51403870_A_G	12	51403870	G	A	0.187098	-0.0382204	0.0067811	1.73736e-08	0.997704	12:51403870G,A	-0.00165894	0.00780022	0.044771	1	0.0446665	0	0.996433	-0.00165894	0.00780022	0.044771	1	0.0446665	0	0.996433	0.0446665	0.000109406	0.000210881	0.000210881	0.000210881	0.000210881	0.000210881	0.000210881	0.000210881	0.000210881	-0.0016588	-1.48267e-07	0	0	0	0	0	0	0	0	0.00779998	6.16974e-05	0	0	0
12:51403891_A_G	12	51403891	G	A	0.187098	-0.0382204	0.0067811	1.73736e-08	0.997704	12:51403891G,A	-0.00165894	0.00780022	0.044771	1	0.0446665	0	0.996433	-0.00165894	0.00780022	0.044771	1	0.0446665	0	0.996433	0.0446665	0.000109406	0.000210881	0.000210881	0.000210881	0.000210881	0.000210881	0.000210881	0.000210881	0.000210881	-0.0016588	-1.48267e-07	0	0	0	0	0	0	0	0	0.00779998	6.16974e-05	0	0	0
12:51403903_A_G	12	51403903	G	A	0.187098	-0.0382202	0.0067811	1.73768e-08	0.997703	12:51403903G,A	-0.00165867	0.00779958	0.0447638	1	0.0446593	0	0.996433	-0.00165867	0.00779958	0.0447638	1	0.0446593	0	0.996433	0.0446593	0.000109406	0.000210881	0.000210881	0.000210881	0.000210881	0.000210881	0.000210881	0.000210881	0.000210881	-0.00165852	-1.4825e-07	0	0	0	0	0	0	0	0	0.00779934	6.16969e-05	0	0	0
12:51404122_A_G	12	51404122	G	A	0.187094	-0.0382211	0.00678129	1.73784e-08	0.997662	12:51404122G,A	-0.00165849	0.00779927	0.0447579	1	0.0446534	0	0.996435	-0.00165849	0.00779927	0.0447579	1	0.0446534	0	0.996435	0.0446534	0.000109405	0.000210881	0.000210881	0.000210881	0.000210881	0.000210881	0.000210881	0.000210881	0.000210881	-0.00165834	-1.48241e-07	0	0	0	0	0	0	0	0	0.00779903	6.16982e-05	0	0	0
12:51404138_C_T	12	51404138	T	C	0.167218	0.0340657	0.00709644	1.58362e-06	0.996161	12:51404138T,C	2.22772e-05	0.000883473	0.000784138	1	0.000675378	0	0.873952	2.22772e-05	0.000883473	0.000784138	1	0.000675378	0	0.873952	0.000675378	0.000108834	0.000210881	0.000210881	0.000210881	0.000210881	0.000210881	0.000210881	0.000210881	0.000210881	2.24162e-05	-1.39039e-07	0	0	0	0	0	0	0	0	0.000881146	6.40707e-05	0	0	0
12:51405085_A_G	12	51405085	G	A	0.167174	0.0341595	0.00709782	1.48922e-06	0.996001	12:51405085G,A	2.36766e-05	0.000911467	0.000823887	1	0.000715368	0	0.873911	2.36766e-05	0.000911467	0.000823887	1	0.000715368	0	0.873911	0.000715368	0.000108597	0.000210881	0.000210881	0.000210881	0.000210881	0.000210881	0.000210881	0.000210881	0.000210881	2.38085e-05	-1.31913e-07	0	0	0	0	0	0	0	0	0.000909226	6.388e-05	0	0	0
12:51406132_T_TA	12	51406132	T	TA	0.166898	0.0341972	0.00710758	1.49896e-06	0.994676	12:51406132T,TA	2.35474e-05	0.000909514	0.000819229	1	0.000710714	0	0.873387	2.35474e-05	0.000909514	0.000819229	1	0.000710714	0	0.873387	0.000710714	0.000108593	0.000210881	0.000210881	0.000210881	0.000210881	0.000210881	0.000210881	0.000210881	0.000210881	2.36793e-05	-1.31964e-07	0	0	0	0	0	0	0	0	0.000907262	6.39642e-05	0	0	0
12:51406354_A_T	12	51406354	T	A	0.187097	-0.0382238	0.00678121	1.73313e-08	0.997673	12:51406354T,A	-0.00166282	0.00780927	0.0448716	1	0.044767	0	0.996441	-0.00166282	0.00780927	0.0448716	1	0.044767	0	0.996441	0.044767	0.000109415	0.000210881	0.000210881	0.000210881	0.000210881	0.000210881	0.000210881	0.000210881	0.000210881	-0.00166268	-1.485e-07	0	0	0	0	0	0	0	0	0.00780903	6.17057e-05	0	0	0
12:51410745_C_T	12	51410745	T	C	0.187429	-0.0380128	0.00677893	2.05272e-08	0.996669	12:51410745T,C	-0.00140921	0.00719448	0.0382539	1	0.0381492	0	0.995278	-0.00140921	0.00719448	0.0382539	1	0.0381492	0	0.995278	0.0381492	0.000108868	0.000210881	0.000210881	0.000210881	0.000210881	0.000210881	0.000210881	0.000210881	0.000210881	-0.00140908	-1.33788e-07	0	0	0	0	0	0	0	0	0.00719422	6.12371e-05	0	0	0
12:51411353_G_T	12	51411353	G	T	0.187098	-0.0382223	0.00678126	1.7358e-08	0.997654	12:51411353G,T	-0.00166037	0.00780361	0.0448071	1	0.0447026	0	0.996447	-0.00166037	0.00780361	0.0448071	1	0.0447026	0	0.996447	0.0447026	0.00010941	0.000210881	0.000210881	0.000210881	0.000210881	0.000210881	0.000210881	0.000210881	0.000210881	-0.00166022	-1.48354e-07	0	0	0	0	0	0	0	0	0.00780336	6.17015e-05	0	0	0
12:51412140_G_T	12	51412140	G	T	0.16721	0.0340714	0.00709666	1.57841e-06	0.996164	12:51412140G,T	2.235e-05	0.00088496	0.000786197	1	0.000677449	0	0.873956	2.235e-05	0.00088496	0.000786197	1	0.000677449	0	0.873956	0.000677449	0.000108821	0.000210881	0.000210881	0.000210881	0.000210881	0.000210881	0.000210881	0.000210881	0.000210881	2.24887e-05	-1.38665e-07	0	0	0	0	0	0	0	0	0.000882638	6.40617e-05	0	0	0
12:51414232_A_T	12	51414232	T	A	0.16721	0.0340715	0.00709668	1.57841e-06	0.996155	12:51414232T,A	2.23502e-05	0.000884964	0.000786199	1	0.000677452	0	0.873956	2.23502e-05	0.000884964	0.000786199	1	0.000677452	0	0.873956	0.000677452	0.000108821	0.000210881	0.000210881	0.000210881	0.000210881	0.000210881	0.000210881	0.000210881	0.000210881	2.24889e-05	-1.38664e-07	0	0	0	0	0	0	0	0	0.000882642	6.40618e-05	0	0	0
12:51418251_A_G	12	51418251	G	A	0.167209	0.0340648	0.007097	1.58756e-06	0.996081	12:51418251G,A	2.22233e-05	0.000882415	0.00078255	1	0.00067378	0	0.873958	2.22233e-05	0.000882415	0.00078255	1	0.00067378	0	0.873958	0.00067378	0.000108843	0.000210881	0.000210881	0.000210881	0.000210881	0.000210881	0.000210881	0.000210881	0.000210881	2.23626e-05	-1.39328e-07	0	0	0	0	0	0	0	0	0.000880085	6.40838e-05	0	0	0
12:51419381_A_G	12	51419381	G	A	0.167209	0.034071	0.00709707	1.58096e-06	0.99605	12:51419381G,A	2.23143e-05	0.000884261	0.000785138	1	0.000676385	0	0.873956	2.23143e-05	0.000884261	0.000785138	1	0.000676385	0	0.873956	0.000676385	0.000108827	0.000210881	0.000210881	0.000210881	0.000210881	0.000210881	0.000210881	0.000210881	0.000210881	2.24531e-05	-1.38844e-07	0	0	0	0	0	0	0	0	0.000881937	6.40703e-05	0	0	0
12:51425352_C_T	12	51425352	T	C	0.187286	-0.0384473	0.00678449	1.45375e-08	0.995883	12:51425352T,C	-0.00197468	0.00849838	0.0529592	1	0.0528548	0	1	-0.00197468	0.00849838	0.0529592	1	0.0528548	0	1	0.0528548	0.000110306	0.000210881	0.000210881	0.000210881	0.000210881	0.000210881	0.000210881	0.000210881	0.000210881	-0.00197451	-1.70126e-07	0	0	0	0	0	0	0	0	0.00849815	6.24606e-05	0	0	0
12:51425549_A_G	12	51425549	A	G	0.167515	0.0344126	0.00709706	1.2418e-06	0.994864	12:51425549A,G	2.83303e-05	0.000999005	0.000956074	1	0.000848254	0	0.875359	2.83303e-05	0.000999005	0.000956074	1	0.000848254	0	0.875359	0.000848254	0.000107911	0.000210881	0.000210881	0.000210881	0.000210881	0.000210881	0.000210881	0.000210881	0.000210881	2.84391e-05	-1.08875e-07	0	0	0	0	0	0	0	0	0.000996999	6.32827e-05	0	0	0
12:51425837_A_G	12	51425837	G	A	0.187525	-0.0382722	0.00678293	1.67672e-08	0.995742	12:51425837G,A	-0.00171743	0.00793549	0.0462837	1	0.0461791	0	0.998794	-0.00171743	0.00793549	0.0462837	1	0.0461791	0	0.998794	0.0461791	0.000109645	0.000210881	0.000210881	0.000210881	0.000210881	0.000210881	0.000210881	0.000210881	0.000210881	-0.00171728	-1.54322e-07	0	0	0	0	0	0	0	0	0.00793525	6.19084e-05	0	0	0
12:51426035_C_T	12	51426035	C	T	0.167723	0.0343405	0.00709579	1.30122e-06	0.994231	12:51426035C,T	2.70339e-05	0.000975207	0.000919337	1	0.00081141	0	0.874449	2.70339e-05	0.000975207	0.000919337	1	0.00081141	0	0.874449	0.00081141	0.000108015	0.000210881	0.000210881	0.000210881	0.000210881	0.000210881	0.000210881	0.000210881	0.000210881	2.71465e-05	-1.1261e-07	0	0	0	0	0	0	0	0	0.000973147	6.33609e-05	0	0	0
12:51430718_G_T	12	51430718	T	G	0.191627	0.0325933	0.00673432	1.29918e-06	0.991655	12:51430718T,G	2.57285e-05	0.000923096	0.000915078	1	0.000807487	0	0.737302	2.57285e-05	0.000923096	0.000915078	1	0.000807487	0	0.737302	0.000807487	0.000107678	0.000210881	0.000210881	0.000210881	0.000210881	0.000210881	0.000210881	0.000210881	0.000210881	2.56337e-05	9.4858e-08	0	0	0	0	0	0	0	0	0.000921153	5.98571e-05	0	0	0
12:51432114_A_G	12	51432114	A	G	0.191627	0.0326001	0.00673483	1.29497e-06	0.991512	12:51432114A,G	2.5811e-05	0.000924653	0.000917506	1	0.0008099	0	0.737227	2.5811e-05	0.000924653	0.000917506	1	0.0008099	0	0.737227	0.0008099	0.000107693	0.000210881	0.000210881	0.000210881	0.000210881	0.000210881	0.000210881	0.000210881	0.000210881	2.57156e-05	9.54384e-08	0	0	0	0	0	0	0	0	0.000922713	5.98742e-05	0	0	0
12:51434701_C_T	12	51434701	C	T	0.237364	-0.0313085	0.00623184	5.06198e-07	0.992037	12:51434701C,T	-5.69813e-05	0.00134103	0.00197827	1	0.00186613	0	0.743137	-5.69813e-05	0.00134103	0.00197827	1	0.00186613	0	0.743137	0.00186613	0.000112347	0.000210881	0.000210881	0.000210881	0.000210881	0.000210881	0.000210881	0.000210881	0.000210881	-5.67859e-05	-1.95461e-07	0	0	0	0	0	0	0	0	0.00133974	5.88783e-05	0	0	0
12:51435629_C_G	12	51435629	C	G	0.237404	-0.031347	0.00623145	4.89305e-07	0.992048	12:51435629C,G	-5.88744e-05	0.00136384	0.00203823	1	0.00192586	0	0.742887	-5.88744e-05	0.00136384	0.00203823	1	0.00192586	0	0.742887	0.00192586	0.00011258	0.000210881	0.000210881	0.000210881	0.000210881	0.000210881	0.000210881	0.000210881	0.000210881	-5.86749e-05	-1.99565e-07	0	0	0	0	0	0	0	0	0.00136256	5.90464e-05	0	0	0
12:51436139_A_G	12	51436139	G	A	0.191627	0.0326041	0.00673561	1.29479e-06	0.991253	12:51436139G,A	2.58167e-05	0.000924801	0.000917586	1	0.000809965	0	0.737039	2.58167e-05	0.000924801	0.000917586	1	0.000809965	0	0.737039	0.000809965	0.000107708	0.000210881	0.000210881	0.000210881	0.000210881	0.000210881	0.000210881	0.000210881	0.000210881	2.57207e-05	9.60086e-08	0	0	0	0	0	0	0	0	0.00092286	5.98934e-05	0	0	0
12:51437556_C_T	12	51437556	C	T	0.191629	0.0326046	0.00673588	1.29554e-06	0.991167	12:51437556C,T	2.58022e-05	0.000924546	0.000917115	1	0.000809491	0	0.736966	2.58022e-05	0.000924546	0.000917115	1	0.000809491	0	0.736966	0.000809491	0.000107712	0.000210881	0.000210881	0.000210881	0.000210881	0.000210881	0.000210881	0.000210881	0.000210881	2.5706e-05	9.61419e-08	0	0	0	0	0	0	0	0	0.000922604	5.98986e-05	0	0	0
12:51438037_C_T	12	51438037	C	T	0.191406	0.0328185	0.00674031	1.12171e-06	0.990732	12:51438037C,T	2.97069e-05	0.00099466	0.001034	1	0.000925896	0	0.735936	2.97069e-05	0.00099466	0.001034	1	0.000925896	0	0.735936	0.000925896	0.000108207	0.000210881	0.000210881	0.000210881	0.000210881	0.000210881	0.000210881	0.000210881	0.000210881	2.95936e-05	1.13299e-07	0	0	0	0	0	0	0	0	0.000992828	6.0344e-05	0	0	0
[truncated: 6 more columns]

## Sheet: Fer_chr14
UniqueSnpId	chromosome	position	allele1	allele2	maf	beta	se	P	INFO	UniqueSnpId2	mean	sd	prob	cs	cs_specific_prob	low_purity	lead_r2	mean_99	sd_99	prob_99	cs_99	cs_specific_prob_99	low_purity_99	lead_r2_99	alpha1	alpha2	alpha3	alpha4	alpha5	alpha6	alpha7	alpha8	alpha9	alpha10	mean1	mean2	mean3	mean4	mean5	mean6	mean7	mean8	mean9	mean10	sd1	sd2	sd3	sd4	sd5
14:34408083_G_T	14	34408083	T	G	0.358149	0.0321585	0.00556796	7.66655e-09	0.980379	14:34408083T,G	0.0070592	0.0133289	0.226379	1	0.225781	0	0.989569	0.0070592	0.0133289	0.226379	1	0.225781	0	0.989569	0.225781	8.69616e-05	8.69785e-05	8.65708e-05	8.59694e-05	8.54078e-05	8.50432e-05	8.49393e-05	8.5091e-05	8.54577e-05	0.00705874	5.19836e-08	5.19823e-08	5.20176e-08	5.2061e-08	5.20927e-08	5.21089e-08	5.21126e-08	5.21057e-08	5.20868e-08	0.0133284	3.88788e-05	3.88777e-05	3.8902e-05	3.89349e-05
14:34408541_C_G	14	34408541	C	G	0.358209	0.0320072	0.0055657	8.8826e-09	0.980828	14:34408541C,G	0.00611326	0.0126	0.197068	1	0.196449	0	0.989937	0.00611326	0.0126	0.197068	1	0.196449	0	0.989937	0.196449	8.67403e-05	8.67572e-05	8.63494e-05	8.57478e-05	8.51861e-05	8.48214e-05	8.47176e-05	8.48692e-05	8.5236e-05	0.00611285	4.51024e-08	4.51014e-08	4.51281e-08	4.51601e-08	4.51822e-08	4.51928e-08	4.5195e-08	4.51903e-08	4.51771e-08	0.0125995	3.87164e-05	3.87154e-05	3.87389e-05	3.87704e-05
14:34409259_G_T	14	34409259	G	T	0.358029	0.0319655	0.00556617	9.31172e-09	0.980372	14:34409259G,T	0.00561945	0.0121777	0.181655	1	0.181025	0	0.990519	0.00561945	0.0121777	0.181655	1	0.181025	0	0.990519	0.181025	8.66664e-05	8.66832e-05	8.62758e-05	8.56749e-05	8.51137e-05	8.47494e-05	8.46457e-05	8.47972e-05	8.51636e-05	0.00561907	4.25802e-08	4.25785e-08	4.26182e-08	4.26698e-08	4.27107e-08	4.27336e-08	4.27393e-08	4.27294e-08	4.2704e-08	0.0121772	3.86707e-05	3.86696e-05	3.86931e-05	3.87247e-05
14:34410892_C_T	14	34410892	T	C	0.358414	0.0326115	0.00556143	4.52199e-09	0.981203	14:34410892T,C	0.011859	0.0157042	0.37447	1	0.37398	0	1	0.011859	0.0157042	0.37447	1	0.37398	0	1	0.37398	8.80092e-05	8.8026e-05	8.76191e-05	8.70187e-05	8.64579e-05	8.60936e-05	8.59899e-05	8.61413e-05	8.65077e-05	0.0118583	7.68911e-08	7.68883e-08	7.69556e-08	7.70424e-08	7.71105e-08	7.7148e-08	7.71575e-08	7.71421e-08	7.71015e-08	0.0157038	3.95223e-05	3.95211e-05	3.95495e-05	3.95883e-05
[truncated: 6 more columns]

## Sheet: Fer_chr15
UniqueSnpId	chromosome	position	allele1	allele2	maf	beta	se	P	INFO	UniqueSnpId2	mean	sd	prob	cs	cs_specific_prob	low_purity	lead_r2	mean_99	sd_99	prob_99	cs_99	cs_specific_prob_99	low_purity_99	lead_r2_99	alpha1	alpha2	alpha3	alpha4	alpha5	alpha6	alpha7	alpha8	alpha9	alpha10	mean1	mean2	mean3	mean4	mean5	mean6	mean7	mean8	mean9	mean10	sd1	sd2	sd3	sd4	sd5
15:45376715_C_G	15	45376715	C	G	0.0847539	-0.0694133	0.00952176	3.10027e-13	0.992923	15:45376715C,G	-0.000894087	0.00774248	0.0147481	1	0.0134036	0	0.884328	-0.000894087	0.00774248	0.0147481	1	0.0134036	0	0.884328	0.0134036	0.000157452	0.000150489	0.000146154	0.000145601	0.0001473	0.000149913	0.000152779	0.000155627	0.00015836	-0.000892995	-1.11528e-07	-1.23137e-07	-1.2978e-07	-1.30599e-07	-1.28094e-07	-1.24107e-07	-1.1955e-07	-1.14832e-07	-1.10129e-07	0.00773887	7.67349e-05	7.93031e-05	8.05643e-05	8.07081e-05
15:45378095_G_GTAAA	15	45378095	G	GTAAA	0.0885968	-0.0689504	0.00932709	1.44112e-13	0.994282	15:45378095G,GTAAA	-0.00188022	0.0111094	0.0296942	1	0.0283716	0	0.926054	-0.00188022	0.0111094	0.0296942	1	0.0283716	0	0.926054	0.0283716	0.000157282	0.0001503	0.000145953	0.000145398	0.000147102	0.000149722	0.000152595	0.000155452	0.000158193	-0.00187924	-1.00103e-07	-1.10748e-07	-1.16871e-07	-1.17628e-07	-1.15317e-07	-1.11645e-07	-1.0746e-07	-1.03137e-07	-9.88384e-08	0.011107	7.50467e-05	7.75376e-05	7.87572e-05	7.8896e-05
15:45385496_A_T	15	45385496	A	T	0.0952753	-0.0706143	0.00902099	4.96592e-15	0.992289	15:45385496A,T	-0.0300673	0.0340382	0.446763	1	0.445955	0	1	-0.0300673	0.0340382	0.446763	1	0.445955	0	1	0.445955	0.000167158	0.000161157	0.000157368	0.000156882	0.000158375	0.00016066	0.00016315	0.000165607	0.000167949	-0.0300639	-3.5116e-07	-3.83317e-07	-4.01132e-07	-4.03294e-07	-3.96635e-07	-3.85893e-07	-3.73414e-07	-3.60286e-07	-3.47002e-07	0.0340373	7.92099e-05	8.28295e-05	8.47632e-05	8.49939e-05
15:45385626_C_T	15	45385626	C	T	0.0881783	-0.069498	0.00934516	1.03157e-13	0.994309	15:45385626C,T	-0.0026473	0.01316	0.0409276	1	0.0396132	0	0.922232	-0.0026473	0.01316	0.0409276	1	0.0396132	0	0.922232	0.0396132	0.000158048	0.000151141	0.000146836	0.000146287	0.000147974	0.000150569	0.000153413	0.000156239	0.000158949	-0.00264596	-1.37056e-07	-1.50167e-07	-1.57518e-07	-1.58416e-07	-1.55662e-07	-1.51242e-07	-1.46138e-07	-1.408e-07	-1.35428e-07	0.013158	7.57366e-05	7.8333e-05	7.96176e-05	7.97647e-05
15:45385895_A_G	15	45385895	A	G	0.0860105	-0.0694984	0.00944956	1.91382e-13	0.994571	15:45385895A,G	-0.00139271	0.0096313	0.0221984	1	0.0208605	0	0.89694	-0.00139271	0.0096313	0.0221984	1	0.0208605	0	0.89694	0.0208605	0.00015782	0.000150896	0.000146583	0.000146032	0.000147723	0.000150323	0.000153174	0.000156006	0.000158724	-0.00139145	-1.28603e-07	-1.41385e-07	-1.48618e-07	-1.49506e-07	-1.46787e-07	-1.42439e-07	-1.37443e-07	-1.32242e-07	-1.27031e-07	0.00962841	7.64183e-05	7.90176e-05	8.0301e-05	8.04477e-05
15:45385916_C_T	15	45385916	C	T	0.0864438	-0.0682989	0.00942928	4.37925e-13	0.995385	15:45385916C,T	-0.00073945	0.00700412	0.0125784	1	0.0112373	0	0.901406	-0.00073945	0.00700412	0.0125784	1	0.0112373	0	0.901406	0.0112373	0.000156798	0.000149755	0.000145372	0.000144813	0.00014653	0.000149171	0.00015207	0.00015495	0.000157715	-0.000738771	-6.84832e-08	-7.66465e-08	-8.14578e-08	-8.20608e-08	-8.02328e-08	-7.73574e-08	-7.41195e-08	-7.0817e-08	-6.75715e-08	0.00700026	7.5519e-05	7.79624e-05	7.91469e-05	7.92809e-05
15:45386656_G_T	15	45386656	T	G	0.0860088	-0.0694895	0.00944827	1.91293e-13	0.994833	15:45386656T,G	-0.00139352	0.00963343	0.0222131	1	0.0208751	0	0.896942	-0.00139352	0.00963343	0.0222131	1	0.0208751	0	0.896942	0.0208751	0.000157821	0.000150897	0.000146584	0.000146033	0.000147724	0.000150324	0.000153175	0.000156007	0.000158725	-0.00139226	-1.28634e-07	-1.41417e-07	-1.4865e-07	-1.49537e-07	-1.46818e-07	-1.42471e-07	-1.37475e-07	-1.32273e-07	-1.27061e-07	0.00963054	7.64087e-05	7.90077e-05	8.0291e-05	8.04377e-05
15:45386806_C_G	15	45386806	G	C	0.0860039	-0.0694723	0.00944805	1.93687e-13	0.994942	15:45386806G,C	-0.00137773	0.00957872	0.0219817	1	0.0206436	0	0.896942	-0.00137773	0.00957872	0.0219817	1	0.0206436	0	0.896942	0.0206436	0.0001578	0.000150873	0.000146559	0.000146008	0.000147699	0.0001503	0.000153152	0.000155985	0.000158703	-0.00137649	-1.27649e-07	-1.40361e-07	-1.47558e-07	-1.48442e-07	-1.45736e-07	-1.4141e-07	-1.36441e-07	-1.31268e-07	-1.26086e-07	0.00957582	7.63914e-05	7.89874e-05	8.02689e-05	8.04154e-05
15:45388382_C_T	15	45388382	C	T	0.090526	0.068154	0.00922796	1.51775e-13	0.997166	15:45388382C,T	0.00174747	0.0106551	0.0280091	1	0.0266786	0	0.904454	0.00174747	0.0106551	0.0280091	1	0.0266786	0	0.904454	0.0266786	0.000157879	0.000150959	0.000146649	0.000146099	0.000147789	0.000150387	0.000153236	0.000156067	0.000158782	0.00174622	1.28156e-07	1.40792e-07	1.47938e-07	1.48815e-07	1.46131e-07	1.41839e-07	1.36905e-07	1.31768e-07	1.26618e-07	0.0106526	7.46676e-05	7.72131e-05	7.84709e-05	7.86149e-05
15:45391455_A_G	15	45391455	A	G	0.0886427	-0.0694962	0.00930449	8.07421e-14	0.999831	15:45391455A,G	-0.00333431	0.0146902	0.0512006	1	0.0498901	0	0.900715	-0.00333431	0.0146902	0.0512006	1	0.0498901	0	0.900715	0.0498901	0.000159143	0.000152336	0.000148088	0.000147545	0.000149212	0.000151773	0.000154578	0.000157363	0.000160031	-0.0033326	-1.76621e-07	-1.92537e-07	-2.01317e-07	-2.02381e-07	-1.99107e-07	-1.93818e-07	-1.8766e-07	-1.81168e-07	-1.74587e-07	0.0146883	7.61775e-05	7.88999e-05	8.02637e-05	8.0421e-05
15:45392075_A_G	15	45392075	G	A	0.091717	0.0691276	0.00916288	4.54674e-14	1	15:45392075G,A	0.00552221	0.018522	0.0843913	1	0.083108	0	0.891861	0.00552221	0.018522	0.0843913	1	0.083108	0	0.891861	0.083108	0.000161252	0.000154638	0.000150497	0.000149967	0.000151594	0.00015409	0.000156821	0.000159527	0.000162116	0.00551996	2.33367e-07	2.53698e-07	2.64804e-07	2.66143e-07	2.62013e-07	2.55313e-07	2.47475e-07	2.39173e-07	2.30721e-07	0.0185205	7.64692e-05	7.94049e-05	8.09049e-05	8.10797e-05
15:45393667_A_G	15	45393667	A	G	0.0898268	-0.0697865	0.00924887	4.50817e-14	0.999136	15:45393667A,G	-0.00571871	0.0189203	0.0864997	1	0.0852307	0	0.913298	-0.00571871	0.0189203	0.0864997	1	0.0852307	0	0.913298	0.0852307	0.000159973	0.000153242	0.000149036	0.000148498	0.000150149	0.000152685	0.000155461	0.000158215	0.000160852	-0.00571676	-2.01061e-07	-2.18803e-07	-2.2853e-07	-2.29705e-07	-2.26085e-07	-2.20219e-07	-2.1337e-07	-2.06126e-07	-1.98763e-07	0.0189188	7.63014e-05	7.91091e-05	8.05272e-05	8.06914e-05
15:45394467_G_GGT	15	45394467	G	GGT	0.0923726	-0.067738	0.00913804	1.23709e-13	0.998545	15:45394467G,GGT	-0.0021211	0.0116681	0.0339052	1	0.0325737	0	0.88486	-0.0021211	0.0116681	0.0339052	1	0.0325737	0	0.88486	0.0325737	0.000158848	0.000152019	0.00014776	0.000147215	0.000148886	0.000151454	0.000154268	0.000157062	0.00015974	-0.00211951	-1.63714e-07	-1.78774e-07	-1.87136e-07	-1.88152e-07	-1.85029e-07	-1.79996e-07	-1.74156e-07	-1.68019e-07	-1.61815e-07	0.0116658	7.46111e-05	7.72521e-05	7.85721e-05	7.87241e-05
15:45394921_C_T	15	45394921	T	C	0.0865599	-0.0688122	0.00940927	2.60795e-13	0.998036	15:45394921T,C	-0.0010535	0.00835692	0.0172739	1	0.0159253	0	0.864915	-0.0010535	0.00835692	0.0172739	1	0.0159253	0	0.864915	0.0159253	0.000158224	0.000151336	0.000147043	0.000146495	0.000148178	0.000150766	0.000153603	0.00015642	0.000159122	-0.00105209	-1.45217e-07	-1.59047e-07	-1.66789e-07	-1.67734e-07	-1.64834e-07	-1.60175e-07	-1.54792e-07	-1.49158e-07	-1.43484e-07	0.00835359	7.638e-05	7.90194e-05	8.03287e-05	8.04789e-05
15:45395584_A_G	15	45395584	A	G	0.0855651	-0.0685464	0.00946178	4.3391e-13	0.997059	15:45395584A,G	-0.000723784	0.00693754	0.0123105	1	0.0109563	0	0.852727	-0.000723784	0.00693754	0.0123105	1	0.0109563	0	0.852727	0.0109563	0.000158112	0.000151204	0.000146899	0.000146349	0.000148037	0.000150632	0.000153477	0.000156303	0.000159013	-0.000722412	-1.41441e-07	-1.54641e-07	-1.61994e-07	-1.62889e-07	-1.60141e-07	-1.55717e-07	-1.50591e-07	-1.45214e-07	-1.39786e-07	0.0069335	7.67253e-05	7.93574e-05	8.06592e-05	8.08082e-05
15:45397831_A_G	15	45397831	G	A	0.0870478	-0.0675563	0.00938651	6.14752e-13	0.999581	15:45397831G,A	-0.000541857	0.00597276	0.00966492	1	0.00831822	0	0.869771	-0.000541857	0.00597276	0.00966492	1	0.00831822	0	0.869771	0.00831822	0.000156965	0.00014994	0.000145568	0.00014501	0.000146723	0.000149359	0.00015225	0.000155123	0.000157881	-0.000541061	-8.09093e-08	-8.97925e-08	-9.49393e-08	-9.55793e-08	-9.36339e-08	-9.05526e-08	-8.70529e-08	-8.34522e-08	-7.98838e-08	0.00596826	7.52961e-05	7.77519e-05	7.89458e-05	7.90811e-05
15:45398438_C_T	15	45398438	T	C	0.0892524	-0.0680545	0.00927378	2.16222e-13	1	15:45398438T,C	-0.00129539	0.00920274	0.0211286	1	0.0197928	0	0.893787	-0.00129539	0.00920274	0.0211286	1	0.0197928	0	0.893787	0.0197928	0.000157448	0.000150481	0.000146143	0.000145589	0.000147289	0.000149904	0.000152772	0.000155622	0.000158356	-0.00129433	-1.08421e-07	-1.19513e-07	-1.25835e-07	-1.26614e-07	-1.24234e-07	-1.2044e-07	-1.16094e-07	-1.11586e-07	-1.07083e-07	0.00919986	7.47342e-05	7.72319e-05	7.84575e-05	7.85971e-05
15:45398965_G_T	15	45398965	G	T	0.087053	0.0675657	0.00938665	6.10661e-13	0.999501	15:45398965G,T	0.000545313	0.00599201	0.00971679	1	0.00837008	0	0.869767	0.000545313	0.00599201	0.00971679	1	0.00837008	0	0.869767	0.00837008	0.000156973	0.000149949	0.000145577	0.000145019	0.000146732	0.000149368	0.000152258	0.000155131	0.000157889	0.000544512	8.146e-08	9.03797e-08	9.55446e-08	9.61868e-08	9.42348e-08	9.11425e-08	8.76292e-08	8.40134e-08	8.04291e-08	0.00598752	7.53028e-05	7.77598e-05	7.89544e-05	7.90899e-05
15:45401636_C_T	15	45401636	C	T	0.0873003	-0.0682411	0.00939074	3.67959e-13	0.995796	15:45401636C,T	-0.000896932	0.00770084	0.014975	1	0.0136267	0	0.867053	-0.000896932	0.00770084	0.014975	1	0.0136267	0	0.867053	0.0136267	0.000157881	0.000150946	0.000146625	0.000146073	0.000147767	0.000150372	0.000153228	0.000156064	0.000158785	-0.000895665	-1.30494e-07	-1.42698e-07	-1.49503e-07	-1.50333e-07	-1.4779e-07	-1.43699e-07	-1.38962e-07	-1.33995e-07	-1.28983e-07	0.00769727	7.59847e-05	7.85635e-05	7.98341e-05	7.99792e-05
[truncated: 6 more columns]

## Sheet: Fer_chr17_1
UniqueSnpId	chromosome	position	allele1	allele2	maf	beta	se	P	INFO	UniqueSnpId2	mean	sd	prob	cs	cs_specific_prob	low_purity	lead_r2	mean_99	sd_99	prob_99	cs_99	cs_specific_prob_99	low_purity_99	lead_r2_99	alpha1	alpha2	alpha3	alpha4	alpha5	alpha6	alpha7	alpha8	alpha9	alpha10	mean1	mean2	mean3	mean4	mean5	mean6	mean7	mean8	mean9	mean10	sd1	sd2	sd3	sd4	sd5
17:56436130_C_T	17	56436130	C	T	0.0109252	-0.410144	0.0266956	2.86616e-53	0.898556	17:56436130C,T	-0.207918	0.203964	0.512205	1	0.511782	0	1	-0.207918	0.203964	0.512205	1	0.511782	0	1	0.511782	3.58092e-08	0.000110687	0.000109671	0.000108253	0.000107226	0.000106917	0.000107247	0.000108002	0.000108987	-0.207915	9.91875e-11	-3.70565e-07	-3.73407e-07	-3.76985e-07	-3.79387e-07	-3.80105e-07	-3.79393e-07	-3.77667e-07	-3.75284e-07	0.203963	4.99119e-06	0.000227893	0.000227684	0.000227356
17:56816684_C_T	17	56816684	C	T	0.0109986	-0.408936	0.0266209	2.96756e-53	0.899825	17:56816684C,T	-0.191924	0.203042	0.474352	1	0.473896	0	0.977931	-0.191924	0.203042	0.474352	1	0.473896	0	0.977931	0.473896	3.58153e-08	0.000110692	0.000109676	0.000108259	0.000107233	0.000106923	0.000107253	0.000108007	0.000108992	-0.191921	1.00445e-10	-3.70166e-07	-3.73059e-07	-3.76706e-07	-3.79157e-07	-3.79889e-07	-3.79163e-07	-3.774e-07	-3.7497e-07	0.203041	4.9785e-06	0.000227269	0.000227063	0.000226738
[truncated: 6 more columns]

## Sheet: Fer_chr17_2
UniqueSnpId	chromosome	position	allele1	allele2	maf	beta	se	P	INFO	UniqueSnpId2	mean	sd	prob	cs	cs_specific_prob	low_purity	lead_r2	mean_99	sd_99	prob_99	cs_99	cs_specific_prob_99	low_purity_99	lead_r2_99	alpha1	alpha2	alpha3	alpha4	alpha5	alpha6	alpha7	alpha8	alpha9	alpha10	mean1	mean2	mean3	mean4	mean5	mean6	mean7	mean8	mean9	mean10	sd1	sd2	sd3	sd4	sd5
17:56816684_C_T	17	56816684	C	T	0.0109986	-0.408936	0.0266209	2.96756e-53	0.899825	17:56816684C,T	-0.404603	0.0265621	1	1	1	0	0.00388353	-0.404603	0.0265621	1	1	1	0	1	1	7.20802e-08	0.000192429	0.000194471	0.000192745	0.000188305	0.000183856	0.000181609	0.000182134	0.000184907	-0.404601	3.94294e-10	-3.17608e-07	-3.11422e-07	-3.16724e-07	-3.29896e-07	-3.42535e-07	-3.48745e-07	-3.47416e-07	-3.39815e-07	0.0265502	7.16907e-06	0.000281082	0.000280956	0.000281066
17:57393568_A_C	17	57393568	C	A	0.245769	-0.0276177	0.00619401	8.24309e-06	0.976254	17:57393568C,A	-0.000118252	0.00186846	0.00562746	2	0.00410575	0	0.787365	-0.000118252	0.00186846	0.00562746	-1			0.00330494	4.65134e-51	0.00410575	0.000195794	0.000197759	0.000196103	0.000191842	0.000187574	0.000185421	0.000185928	0.000188593	1.90224e-53	-0.00011671	-1.86693e-07	-1.84167e-07	-1.86417e-07	-1.91987e-07	-1.97353e-07	-2.00011e-07	-1.995e-07	-1.96384e-07	5.04516e-28	0.0018588	6.69518e-05	6.68662e-05	6.69414e-05
17:57396145_A_G	17	57396145	A	G	0.226477	-0.0287071	0.00636596	6.4992e-06	0.976994	17:57396145A,G	-0.00013476	0.0020202	0.00607432	2	0.00450967	0	0.740546	-0.00013476	0.0020202	0.00607432	-1			0.00298884	4.1908e-51	0.00450967	0.000201132	0.00020304	0.000201435	0.0001973	0.000193151	0.000191057	0.000191553	0.00019415	1.27784e-53	-0.000132313	-2.98983e-07	-2.96074e-07	-2.9866e-07	-3.04977e-07	-3.10934e-07	-3.13835e-07	-3.13282e-07	-3.09872e-07	4.55159e-28	0.00200996	7.15208e-05	7.13765e-05	7.15026e-05
17:57396822_C_T	17	57396822	T	C	0.226988	-0.0288519	0.00636392	5.79682e-06	0.975959	17:57396822T,C	-0.000152185	0.00215094	0.00664709	2	0.00507202	0	0.73955	-0.000152185	0.00215094	0.00664709	-1			0.00301502	4.143e-51	0.00507202	0.000202522	0.000204416	0.000202823	0.000198718	0.000194598	0.000192518	0.000193011	0.000195592	1.1987e-53	-0.000149553	-3.22005e-07	-3.18989e-07	-3.21667e-07	-3.28198e-07	-3.34337e-07	-3.37318e-07	-3.36749e-07	-3.33239e-07	4.48179e-28	0.00214114	7.21945e-05	7.20365e-05	7.21744e-05
17:57397164_C_T	17	57397164	T	C	0.226527	-0.0286625	0.0063634	6.66024e-06	0.977539	17:57397164T,C	-0.00013129	0.00199283	0.00596173	2	0.00439981	0	0.741345	-0.00013129	0.00199283	0.00596173	-1			0.00298769	4.20602e-51	0.00439981	0.000200775	0.000202686	0.000201078	0.000196935	0.00019278	0.000190682	0.000191179	0.00019378	1.30188e-53	-0.000128894	-2.9271e-07	-2.89827e-07	-2.9239e-07	-2.98655e-07	-3.04568e-07	-3.0745e-07	-3.06901e-07	-3.03514e-07	4.57142e-28	0.00198252	7.13126e-05	7.11719e-05	7.12949e-05
17:57397668_C_G	17	57397668	G	C	0.226468	-0.0286386	0.00636274	6.76394e-06	0.977931	17:57397668G,C	-0.000129095	0.00197539	0.00589011	2	0.00432912	0	0.741085	-0.000129095	0.00197539	0.00589011	-1			0.00298497	4.21092e-51	0.00432912	0.000200647	0.00020256	0.000200951	0.000196805	0.000192647	0.000190548	0.000191045	0.000193647	1.3096e-53	-0.000126717	-2.90457e-07	-2.87584e-07	-2.90139e-07	-2.96384e-07	-3.02281e-07	-3.05155e-07	-3.04607e-07	-3.01229e-07	4.5779e-28	0.00196501	7.1241e-05	7.11016e-05	7.12235e-05
17:57398506_A_G	17	57398506	G	A	0.226472	-0.0286038	0.00636141	6.90939e-06	0.978284	17:57398506G,A	-0.000126246	0.00195255	0.00579716	2	0.00423791	0	0.741249	-0.000126246	0.00195255	0.00579716	-1			0.00298366	4.2211e-51	0.00423791	0.000200416	0.00020233	0.000200719	0.000196569	0.000192405	0.000190304	0.000190801	0.000193407	1.32556e-53	-0.000123901	-2.86327e-07	-2.8347e-07	-2.8601e-07	-2.92222e-07	-2.9809e-07	-3.00952e-07	-3.00406e-07	-2.97044e-07	4.59138e-28	0.00194208	7.11095e-05	7.09725e-05	7.10923e-05
17:57398647_C_G	17	57398647	C	G	0.226473	-0.0286027	0.00636122	6.91099e-06	0.978341	17:57398647C,G	-0.000126188	0.00195206	0.00579536	2	0.00423617	0	0.741268	-0.000126188	0.00195206	0.00579536	-1			0.00298326	4.22129e-51	0.00423617	0.000200409	0.000202324	0.000200713	0.000196562	0.000192398	0.000190297	0.000190794	0.0001934	1.32583e-53	-0.000123844	-2.862e-07	-2.83344e-07	-2.85883e-07	-2.92094e-07	-2.97961e-07	-3.00823e-07	-3.00277e-07	-2.96915e-07	4.59151e-28	0.00194159	7.1104e-05	7.09671e-05	7.10868e-05
17:57406873_A_G	17	57406873	G	A	0.272311	-0.0294954	0.00592337	6.3747e-07	0.999455	17:57406873G,A	-0.00176446	0.00723022	0.0596469	2	0.0581815	0	0.968508	-0.00176446	0.00723022	0.0596469	-1			0.00383385	4.58341e-51	0.0581815	0.000199175	0.000201093	0.000199479	0.000195323	0.000191156	0.000189053	0.000189551	0.000192158	1.7317e-53	-0.00176244	-2.45568e-07	-2.42821e-07	-2.45269e-07	-2.51275e-07	-2.5699e-07	-2.59799e-07	-2.59269e-07	-2.55982e-07	4.74041e-28	0.00722782	6.5633e-05	6.55128e-05	6.56182e-05
17:57410641_A_C	17	57410641	A	C	0.272054	-0.0300874	0.00592446	3.80417e-07	0.999824	17:57410641A,C	-0.00302979	0.00936139	0.0994896	2	0.0980539	0	0.972685	-0.00302979	0.00936139	0.0994896	-1			0.00384499	4.34178e-51	0.0980539	0.000203557	0.00020543	0.000203857	0.000199798	0.000195724	0.000193667	0.000194156	0.00019671	1.40786e-53	-0.00302721	-3.15103e-07	-3.12064e-07	-3.14768e-07	-3.21358e-07	-3.27565e-07	-3.30588e-07	-3.30018e-07	-3.26469e-07	4.43397e-28	0.00935941	6.76932e-05	6.75319e-05	6.76728e-05
17:57410782_C_G	17	57410782	G	C	0.272097	-0.0299897	0.00592369	4.13409e-07	0.999887	17:57410782G,C	-0.00278233	0.00899513	0.0917582	2	0.0903164	0	0.972829	-0.00278233	0.00899513	0.0917582	-1			0.00384564	4.38089e-51	0.0903164	0.000202719	0.0002046	0.00020302	0.000198943	0.000194852	0.000192787	0.000193278	0.000195841	1.46186e-53	-0.00277985	-3.02705e-07	-2.99724e-07	-3.02376e-07	-3.08849e-07	-3.14954e-07	-3.17932e-07	-3.17371e-07	-3.13877e-07	4.48386e-28	0.00899309	6.72954e-05	6.71417e-05	6.72761e-05
17:57411851_A_G	17	57411851	A	G	0.272097	-0.0299897	0.00592369	4.13409e-07	0.999887	17:57411851A,G	-0.00278233	0.00899513	0.0917582	2	0.0903164	0	0.972829	-0.00278233	0.00899513	0.0917582	-1			0.00384564	4.38089e-51	0.0903164	0.000202719	0.0002046	0.00020302	0.000198943	0.000194852	0.000192787	0.000193278	0.000195841	1.46186e-53	-0.00277985	-3.02705e-07	-2.99724e-07	-3.02376e-07	-3.08849e-07	-3.14954e-07	-3.17932e-07	-3.17371e-07	-3.13877e-07	4.48386e-28	0.00899309	6.72954e-05	6.71417e-05	6.72761e-05
17:57411865_A_G	17	57411865	G	A	0.272075	-0.0299733	0.00592344	4.18996e-07	1	17:57411865G,A	-0.00274227	0.0089338	0.0905063	2	0.0890633	0	0.972482	-0.00274227	0.0089338	0.0905063	-1			0.00384388	4.38574e-51	0.0890633	0.000202608	0.00020449	0.000202908	0.000198829	0.000194736	0.00019267	0.000193161	0.000195726	1.46847e-53	-0.00273981	-3.0102e-07	-2.98047e-07	-3.00692e-07	-3.07148e-07	-3.13239e-07	-3.16211e-07	-3.1565e-07	-3.12165e-07	4.48991e-28	0.00893176	6.72407e-05	6.7088e-05	6.72215e-05
17:57414047_C_T	17	57414047	C	T	0.27185	-0.0296526	0.00593021	5.72506e-07	0.998629	17:57414047C,T	-0.00200693	0.00770142	0.0672683	2	0.0658093	0	0.972602	-0.00200693	0.00770142	0.0672683	-1			0.00386671	4.54634e-51	0.0658093	0.000199897	0.000201807	0.0002002	0.000196061	0.000191911	0.000189817	0.000190313	0.000192911	1.68534e-53	-0.00200481	-2.58278e-07	-2.55477e-07	-2.57972e-07	-2.64084e-07	-2.69889e-07	-2.72737e-07	-2.722e-07	-2.68865e-07	4.69938e-28	0.00769914	6.60488e-05	6.59212e-05	6.6033e-05
17:57415042_A_T	17	57415042	T	A	0.272142	-0.0299973	0.0059259	4.14744e-07	0.999071	17:57415042T,A	-0.00277829	0.00899077	0.0915992	2	0.0901573	0	0.973435	-0.00277829	0.00899077	0.0915992	-1			0.00384941	4.38341e-51	0.0901573	0.000202692	0.000204573	0.000202992	0.000198915	0.000194824	0.000192759	0.00019325	0.000195813	1.46588e-53	-0.00277582	-3.02405e-07	-2.99424e-07	-3.02077e-07	-3.0855e-07	-3.14656e-07	-3.17635e-07	-3.17073e-07	-3.13579e-07	4.48879e-28	0.00898874	6.73077e-05	6.71542e-05	6.72884e-05
17:57415547_C_T	17	57415547	T	C	0.272357	-0.0299809	0.00592727	4.23389e-07	0.998119	17:57415547T,C	-0.00275295	0.00895321	0.0907852	2	0.0893426	0	0.97334	-0.00275295	0.00895321	0.0907852	-1			0.0038618	4.39043e-51	0.0893426	0.000202621	0.000204504	0.000202922	0.000198843	0.00019475	0.000192684	0.000193175	0.000195739	1.47586e-53	-0.00275048	-3.01419e-07	-2.98444e-07	-3.01092e-07	-3.0755e-07	-3.13644e-07	-3.16616e-07	-3.16056e-07	-3.12569e-07	4.49885e-28	0.00895117	6.72905e-05	6.71376e-05	6.72713e-05
17:57415920_A_G	17	57415920	G	A	0.269766	-0.0304726	0.00594954	3.02573e-07	0.997555	17:57415920G,A	-0.00355879	0.0101047	0.115513	2	0.114083	0	0.963864	-0.00355879	0.0101047	0.115513	-1			0.0037666	4.21089e-51	0.114083	0.00020638	0.000208225	0.000206676	0.000202678	0.000198661	0.000196631	0.000197115	0.000199636	1.22457e-53	-0.00355588	-3.5599e-07	-3.52718e-07	-3.55624e-07	-3.62694e-07	-3.69326e-07	-3.72546e-07	-3.71936e-07	-3.68148e-07	4.28082e-28	0.0101028	6.92868e-05	6.90995e-05	6.92629e-05
17:57420420_C_T	17	57420420	C	T	0.276205	-0.0303811	0.00594004	3.14347e-07	0.983571	17:57420420C,T	-0.00365055	0.0102133	0.118541	2	0.1171	0	1	-0.00365055	0.0102133	0.118541	-1			0.00388353	4.17386e-51	0.1171	0.000208434	0.00021026	0.000208728	0.000204772	0.000200794	0.000198784	0.000199265	0.000201763	1.16665e-53	-0.00364743	-3.82436e-07	-3.79008e-07	-3.8205e-07	-3.89442e-07	-3.96364e-07	-3.99719e-07	-3.99083e-07	-3.95133e-07	4.22476e-28	0.0102114	7.01175e-05	6.99127e-05	7.00912e-05
17:57423326_C_T	17	57423326	C	T	0.353201	-0.0461733	0.00558567	1.3807e-16	0.977022	17:57423326C,T	-0.000572049	0.00398478	0.0225807	2	0.0205733	0	0.699038	-0.000572049	0.00398478	0.0225807	-1			0.0209297	4.71784e-49	0.0205733	0.000258997	0.000260087	0.000259192	0.000256841	0.000254441	0.000253221	0.000253535	0.000255082	-8.163e-51	-0.000565057	-8.49303e-07	-8.38886e-07	-8.47916e-07	-8.70529e-07	-8.92525e-07	-9.0346e-07	-9.01167e-07	-8.88004e-07	1.24833e-26	0.00397706	8.61356e-05	8.5487e-05	8.60448e-05
[truncated: 6 more columns]

## Sheet: Fer_chr17_3
Fer_chr17_3	chromosome	position	allele1	allele2	maf	beta	se	P	INFO	UniqueSnpId2	mean	sd	prob	cs	cs_specific_prob	low_purity	lead_r2	mean_99	sd_99	prob_99	cs_99	cs_specific_prob_99	low_purity_99	lead_r2_99	alpha1	alpha2	alpha3	alpha4	alpha5	alpha6	alpha7	alpha8	alpha9	alpha10	mean1	mean2	mean3	mean4	mean5	mean6	mean7	mean8	mean9	mean10	sd1	sd2	sd3	sd4	sd5
17:58214859_A_G	17	58214859	G	A	0.0110321	-0.377363	0.027556	1.09673e-42	0.848788	17:58214859G,A	-0.37616	0.0274917	0.999999	1	0.999999	0	1	-0.37616	0.0274917	0.999999	1	0.999999	0	1	0.999999	0.000166344	0.000263771	0.000262168	0.00026101	0.00026079	0.000261608	0.000263305	0.000265629	0.000268342	-0.376159	-2.03103e-07	-1.20234e-07	-1.23444e-07	-1.25691e-07	-1.26102e-07	-1.24511e-07	-1.2114e-07	-1.16335e-07	-1.10432e-07	0.0274832	0.000291762	0.000217798	0.000221127	0.000223453
[truncated: 6 more columns]
