# Supplementary material for: Unraveling genotype–phenotype relationships in hereditary hemochromatosis through integrated biobank data analysis
Source: BMC Genomics. 2026 Mar 16;27:405. doi: 10.1186/s12864-026-12746-3 (PMC13104239; doi:10.1186/s12864-026-12746-3)
Supplement: Supplementary file 7 — Supplementary Material 7. [file 12864_2026_12746_MOESM7_ESM.xlsx]

## Sheet: Ceruloplasmin meta-analysis
Table S6. Statistically significant results from the ceruloplasmin EstBB+UKB meta-analysis.
Chromosome	Position	MarkerName	Allele1	Allele2	Effect	StdErr	P-value	Direction	HetISq	HetChiSq	HetDf	HetPVal	TotalSampleSize
9	7383826	9:7383826	a	g	-0.1825	0.0325	1.945e-08	--	60.9	2.561	1	0.1096	5825
12	117615374	12:117615374	a	g	0.1955	0.0348	1.852e-08	-+	80.2	5.041	1	0.02476	5825
9	103838964	9:103838964	a	g	0.1756	0.0293	1.981e-09	++	0	0.193	1	0.6607	5825
3	148879292	3:148879292	a	ac	0.3575	0.0649	3.606e-08	+?	0	0	0	1	4964
12	16222666	12:16222666	ca	c	0.2335	0.0321	3.4e-13	++	5.6	1.06	1	0.3033	5825
18	62268135	18:62268135	a	c	0.1617	0.0293	3.496e-08	++	92.9	14.067	1	0.0001764	5825
5	128313317	5:128313317	t	g	-0.2147	0.0338	2.102e-10	--	0	0.519	1	0.4712	5825
14	49041700	14:49041700	t	tg	-0.1849	0.0304	1.13e-09	--	0	0.634	1	0.4259	5825
1	107990796	1:107990796	a	g	0.1673	0.0269	4.714e-10	-+	83.2	5.964	1	0.0146	5825
4	71966072	4:71966072	a	c	0.2292	0.0419	4.478e-08	-+	66.5	2.984	1	0.0841	5825
5	113227203	5:113227203	t	c	0.1284	0.0234	4.02e-08	++	0	0.065	1	0.7987	5825
23	122349600	23:122349600	c	g	-0.0726	0.0128	1.457e-08	+-	42.3	1.733	1	0.188	5822
1	197115982	1:197115982	ct	c	-0.1863	0.032	5.66e-09	--	0	0.617	1	0.4322	5825
5	113202585	5:113202585	a	c	0.127	0.0232	4.375e-08	++	0	0.078	1	0.7794	5825
6	84178276	6:84178276	t	c	-0.1879	0.0328	1.037e-08	+-	10.3	1.114	1	0.2911	5825
7	112726584	7:112726584	t	c	-0.1667	0.0299	2.577e-08	--	0	0.185	1	0.6669	5825
19	9600560	19:9600560	t	c	-0.1945	0.0338	8.524e-09	+-	54.2	2.183	1	0.1395	5825
11	115007146	11:115007146	t	c	0.1685	0.0288	4.954e-09	++	68	3.127	1	0.07702	5825
10	42919986	10:42919986	t	c	0.1719	0.0292	3.813e-09	-+	70.4	3.379	1	0.06602	5825
5	157667306	5:157667306	t	c	-0.1969	0.0358	3.777e-08	+-	73.1	3.716	1	0.05389	5825
12	79975940	12:79975940	a	g	-0.1801	0.0314	1.012e-08	+-	0	0.459	1	0.4982	5825
8	67214499	8:67214499	t	g	-0.165	0.0278	2.855e-09	--	0	0.007	1	0.9333	5825
4	148485299	4:148485299	a	t	-0.1844	0.0298	5.782e-10	--	0	0.064	1	0.8004	5825
23	111254382	23:111254382	a	g	-0.1208	0.0212	1.169e-08	--	0	0.108	1	0.7427	5822
23	150636529	23:150636529	t	c	0.1372	0.0205	2.28e-11	-+	85.6	6.952	1	0.008374	5822
7	26287623	7:26287623	t	c	-0.1907	0.0328	6.199e-09	--	0	0.01	1	0.9196	5825
17	11029208	17:11029208	a	g	-0.2131	0.0371	9.669e-09	+-	76.6	4.27	1	0.0388	5825
10	106868712	10:106868712	c	g	-0.2144	0.0318	1.682e-11	+-	79.7	4.915	1	0.02663	5825
10	106376267	10:106376267	a	g	-0.197	0.0287	7.098e-12	+-	74.8	3.964	1	0.04648	5825
10	106277515	10:106277515	a	g	0.1775	0.0287	5.944e-10	++	19.3	1.239	1	0.2656	5825
7	65676335	7:65676335	c	g	0.1876	0.0323	6.152e-09	++	0	0.668	1	0.4137	5825
10	107089448	10:107089448	t	c	-0.1876	0.0291	1.142e-10	+-	70.4	3.382	1	0.06592	5825
20	35678804	20:35678804	t	c	-0.1851	0.0336	3.6e-08	--	0	0.009	1	0.9247	5825
4	65835201	4:65835201	t	c	-0.1867	0.0323	7.683e-09	+-	22.6	1.291	1	0.2558	5825
10	106835295	10:106835295	c	g	0.214	0.0319	1.94e-11	-+	79.4	4.852	1	0.02761	5825
6	100194431	6:100194431	t	c	0.2361	0.034	3.839e-12	++	0	0.32	1	0.5717	5825
12	62796346	12:62796346	a	g	-0.1139	0.0197	6.986e-09	--	0	0.871	1	0.3506	5825
8	109673844	8:109673844	a	g	0.1891	0.0344	3.806e-08	++	0	0.418	1	0.5181	5825
20	4804714	20:4804714	t	c	0.187	0.0334	2.148e-08	++	0	0.284	1	0.5944	5825
14	103663416	14:103663416	a	g	-0.1151	0.0193	2.454e-09	+-	74.9	3.983	1	0.04595	5825
23	142209800	23:142209800	t	c	-0.1387	0.021	4.083e-11	--	0	0	1	0.9964	5822
23	65343325	23:65343325	t	g	0.0936	0.0171	4.659e-08	++	0	0.899	1	0.3431	5822
22	18503030	22:18503030	t	c	-0.202	0.0359	1.766e-08	+-	44.1	1.789	1	0.1811	5825
5	76970448	5:76970448	a	g	-0.1342	0.0242	2.924e-08	+-	43.5	1.771	1	0.1833	5825
4	21754083	4:21754083	a	g	-0.201	0.0363	2.955e-08	+-	46.6	1.871	1	0.1713	5825
2	121358073	2:121358073	t	c	-0.1877	0.0319	4.159e-09	+-	0	0.884	1	0.3472	5825
12	38949102	12:38949102	a	t	-0.3097	0.0531	5.422e-09	+-	86	7.122	1	0.007613	5825
21	40492453	21:40492453	a	g	0.1681	0.0247	9.332e-12	-+	0	0.715	1	0.3979	5825
2	84932182	2:84932182	c	g	-0.1529	0.026	4.26e-09	+-	57.3	2.341	1	0.126	5825
7	104228505	7:104228505	t	c	-0.18	0.0312	8.03e-09	--	0	0.097	1	0.755	5825
11	78597751	11:78597751	t	tc	-0.22	0.0342	1.212e-10	--	0	0.048	1	0.8272	5825
10	106810034	10:106810034	a	g	-0.2213	0.0321	5.191e-12	+-	63.2	2.72	1	0.09911	5825
8	142216546	8:142216546	t	g	-0.2044	0.0339	1.712e-09	--	0	0.662	1	0.4159	5825
8	107878261	8:107878261	t	c	0.2441	0.0362	1.617e-11	++	0	0.206	1	0.6497	5825
12	56132624	12:56132624	t	c	-0.1079	0.0185	5.446e-09	+-	26.8	1.366	1	0.2425	5825
4	152951470	4:152951470	a	c	-0.1465	0.0256	1.026e-08	+-	67.9	3.118	1	0.07745	5825
12	45541141	12:45541141	a	g	-0.1878	0.0325	7.323e-09	--	0	0.777	1	0.378	5825
17	74110823	17:74110823	a	g	-0.2261	0.0332	9.256e-12	+-	76.4	4.239	1	0.0395	5825
7	26273748	7:26273748	a	g	0.2062	0.0353	5.186e-09	++	0	0.005	1	0.9457	5825
10	106263570	10:106263570	a	g	-0.1712	0.0283	1.424e-09	--	0	0.964	1	0.3263	5825
19	23773148	19:23773148	g	ga	-0.3978	0.0493	6.94e-16	+-	77.6	4.457	1	0.03477	5825
23	47120483	23:47120483	t	g	-0.125	0.0214	5.177e-09	--	47	1.886	1	0.1696	5822
8	20563965	8:20563965	a	g	-0.1869	0.0334	2.132e-08	--	0	0.052	1	0.8196	5825
3	188989194	3:188989194	a	atatag	-0.173	0.0277	4.216e-10	--	0	0.397	1	0.5288	5825
23	122228201	23:122228201	a	g	0.1331	0.0188	1.439e-12	-+	21.2	1.269	1	0.2599	5822
15	37885031	15:37885031	a	g	0.1414	0.0255	2.938e-08	++	0	0.666	1	0.4146	5825
6	20161455	6:20161455	t	g	0.147	0.0267	3.632e-08	-+	91.9	12.278	1	0.0004584	5825
2	105745259	2:105745259	a	g	0.1856	0.0334	2.723e-08	++	0	0.856	1	0.3548	5825
11	32949919	11:32949919	t	g	-0.15	0.0264	1.4e-08	--	0	0.03	1	0.8636	5825
23	66203894	23:66203894	t	c	0.1725	0.0272	2.262e-10	++	0	0.118	1	0.7308	5822
4	4505754	4:4505754	t	c	0.1779	0.0292	1.173e-09	++	70.2	3.353	1	0.0671	5825
10	106376142	10:106376142	t	c	0.1979	0.0293	1.515e-11	-+	77.1	4.37	1	0.03657	5825
4	121592751	4:121592751	t	g	-0.1647	0.03	4.138e-08	+-	0	0.432	1	0.5109	5825
10	106869060	10:106869060	a	g	-0.221	0.032	5.326e-12	--	59.9	2.495	1	0.1142	5825
21	34111148	21:34111148	c	g	0.1884	0.034	3.019e-08	++	0	0.471	1	0.4923	5825
6	143675577	6:143675577	a	g	-0.1957	0.0309	2.404e-10	--	0	0.368	1	0.5439	5825
16	17522983	16:17522983	t	c	0.2329	0.0362	1.311e-10	-+	65.1	2.864	1	0.09061	5825
8	59841481	8:59841481	a	g	0.1944	0.0345	1.797e-08	-+	40.7	1.687	1	0.194	5825
7	145893539	7:145893539	a	g	-0.1773	0.0305	5.824e-09	--	0	0.031	1	0.8613	5825
5	145039291	5:145039291	a	g	-0.157	0.0285	3.524e-08	+-	17.5	1.212	1	0.271	5825
15	35274892	15:35274892	t	g	0.1682	0.0291	7.825e-09	++	0	0.562	1	0.4534	5825
1	231357933	1:231357933	t	c	0.1577	0.028	1.694e-08	-+	0	0.218	1	0.6406	5825
6	42855398	6:42855398	t	c	-0.1222	0.0199	7.882e-10	--	0	0.004	1	0.952	5825
23	46512992	23:46512992	t	c	-0.1725	0.0216	1.47e-15	--	0	0.197	1	0.6568	5822
16	847208	16:847208	a	g	-0.1556	0.0276	1.691e-08	--	0	0.004	1	0.9501	5825
10	106808437	10:106808437	a	g	-0.2149	0.0314	8.24e-12	--	70.5	3.389	1	0.06565	5825
2	38555795	2:38555795	t	ttaa	-0.177	0.0303	5.443e-09	--	0	0.184	1	0.668	5825
10	107513222	10:107513222	a	t	0.1457	0.0243	1.97e-09	++	0	0.05	1	0.8239	5825
13	48058220	13:48058220	t	c	0.2065	0.0332	4.758e-10	++	0	0.122	1	0.7272	5825
23	115019435	23:115019435	c	g	0.1092	0.0196	2.58e-08	++	0	0.251	1	0.6164	5822
14	103592267	14:103592267	t	c	-0.1087	0.0193	1.643e-08	--	0	0.073	1	0.7866	5825
14	42427760	14:42427760	c	g	0.2177	0.0341	1.655e-10	++	0	0.083	1	0.7734	5825
15	63234967	15:63234967	t	c	-0.196	0.0343	1.058e-08	+-	90.4	10.369	1	0.001282	5825
8	20452205	8:20452205	a	g	-0.2187	0.0347	2.912e-10	--	0	0.383	1	0.5361	5825
12	109207924	12:109207924	t	c	-0.2109	0.0377	2.169e-08	--	0	0.64	1	0.4237	5825
6	42833336	6:42833336	a	g	0.1427	0.022	9.305e-11	++	0	0.003	1	0.9543	5825
5	20553360	5:20553360	t	c	0.2239	0.0344	7.219e-11	-+	0	0.772	1	0.3797	5825
11	115462869	11:115462869	a	g	0.1659	0.0299	2.908e-08	++	60.6	2.54	1	0.111	5825
18	46491683	18:46491683	t	c	-0.114	0.0201	1.4e-08	--	0	0.149	1	0.6994	5825
1	92488307	1:92488307	a	c	-0.203	0.0297	8.681e-12	+-	75.7	4.117	1	0.04244	5825
1	194184652	1:194184652	a	g	0.1943	0.0315	6.791e-10	-+	83.9	6.217	1	0.01265	5825
10	78714577	10:78714577	t	c	-0.211	0.0358	3.617e-09	--	0	0.509	1	0.4757	5825
14	89921029	14:89921029	c	g	0.198	0.0338	4.682e-09	++	0	0.006	1	0.9365	5825
12	105959385	12:105959385	t	tg	0.1713	0.0301	1.32e-08	++	0	0.79	1	0.3741	5825
23	22639798	23:22639798	a	g	0.1138	0.019	2.226e-09	++	24.1	1.317	1	0.2512	5822
14	42534146	14:42534146	a	t	0.1897	0.0318	2.457e-09	++	0	0.053	1	0.818	5825
12	47567428	12:47567428	t	c	-0.2408	0.0355	1.107e-11	+-	50.7	2.03	1	0.1542	5825
14	103554847	14:103554847	a	g	-0.101	0.018	2.053e-08	--	0	0.01	1	0.919	5825
2	188017565	2:188017565	t	tg	-0.1529	0.0272	1.819e-08	--	3	1.03	1	0.3101	5825
6	39854272	6:39854272	t	c	-0.1654	0.029	1.2e-08	+-	77.8	4.507	1	0.03377	5825
4	72359955	4:72359955	c	g	-0.1993	0.0364	4.433e-08	+-	61.1	2.572	1	0.1087	5825
5	149062823	5:149062823	a	g	0.1625	0.028	6.529e-09	-+	76	4.174	1	0.04105	5825
7	43127185	7:43127185	a	g	0.1464	0.0261	1.992e-08	++	0	0.086	1	0.7697	5825
6	86864186	6:86864186	a	g	-0.1591	0.0288	3.509e-08	--	4.9	1.052	1	0.3051	5825
23	123380048	23:123380048	c	g	-0.1148	0.0203	1.486e-08	--	14.2	1.166	1	0.2803	5822
14	51537986	14:51537986	a	c	0.1762	0.0323	4.82e-08	++	0	0	1	0.9875	5825
5	57667441	5:57667441	a	t	0.174	0.0302	7.869e-09	++	0	0.076	1	0.7825	5825
5	168348490	5:168348490	c	g	0.2142	0.0375	1.115e-08	-+	90.8	10.835	1	0.0009962	5825
13	52663661	13:52663661	c	g	0.6245	0.0955	6.187e-11	+?	0	0	0	1	4964
7	112740020	7:112740020	a	g	0.1673	0.0299	2.291e-08	++	0	0.172	1	0.6779	5825
10	106267815	10:106267815	a	g	-0.1229	0.0225	4.768e-08	--	0	0.006	1	0.9376	5825
23	13384904	23:13384904	t	c	-0.1319	0.0218	1.408e-09	--	0	0	1	0.9983	5822
23	111327760	23:111327760	t	c	0.1247	0.0216	7.988e-09	++	0	0.018	1	0.8943	5822
3	152719995	3:152719995	t	c	0.1926	0.0343	1.888e-08	++	0	0.079	1	0.7785	5825
19	44576295	19:44576295	cg	c	0.22	0.0394	2.379e-08	++	49.5	1.981	1	0.1593	5825
11	5044856	11:5044856	a	c	-0.1432	0.0256	2.132e-08	+-	0	0.533	1	0.4653	5825
2	226849849	2:226849849	t	c	-0.1945	0.0309	2.928e-10	+-	91.4	11.628	1	0.0006496	5825
7	104657421	7:104657421	a	g	-0.1822	0.032	1.277e-08	--	0	0.307	1	0.5797	5825
1	94247953	1:94247953	t	tggg	-0.187	0.0335	2.298e-08	+-	87.1	7.782	1	0.005277	5825
20	4786414	20:4786414	t	c	-0.179	0.0326	3.904e-08	+-	0	0.55	1	0.4585	5825
9	80585473	9:80585473	c	g	-0.1939	0.0347	2.401e-08	+-	79.8	4.961	1	0.02592	5825
10	78878564	10:78878564	a	g	-0.1718	0.0291	3.452e-09	--	0	0.394	1	0.5304	5825
8	132148473	8:132148473	t	c	0.1914	0.0328	5.236e-09	-+	77.9	4.518	1	0.03354	5825
23	143441810	23:143441810	a	g	-0.1937	0.0265	2.642e-13	+-	74.6	3.941	1	0.04713	5822
17	49397833	17:49397833	t	c	-0.1795	0.0317	1.535e-08	--	0	0.385	1	0.535	5825
1	194240882	1:194240882	a	g	-0.1848	0.0307	1.716e-09	+-	83.3	5.992	1	0.01437	5825
12	31734583	12:31734583	c	g	0.1905	0.0325	4.51e-09	++	0	0.006	1	0.9405	5825
8	25613298	8:25613298	t	c	-0.2066	0.0302	7.774e-12	--	0	0.03	1	0.862	5825
1	90210693	1:90210693	c	g	0.2447	0.036	1.103e-11	++	0	0.296	1	0.5865	5825
1	17246642	1:17246642	t	c	-0.2086	0.0375	2.682e-08	+-	47.7	1.912	1	0.1668	5825
6	39663679	6:39663679	t	c	-0.2005	0.0333	1.697e-09	+-	60	2.503	1	0.1136	5825
7	109345557	7:109345557	a	g	-0.1763	0.0294	1.966e-09	--	45.1	1.822	1	0.1771	5825
14	77604326	14:77604326	a	g	-0.2677	0.0379	1.653e-12	--	0	0.004	1	0.9487	5825
5	16299485	5:16299485	t	tg	-0.1448	0.0253	1.003e-08	+-	63.1	2.713	1	0.09956	5825
4	20658524	4:20658524	t	c	0.1736	0.0311	2.297e-08	++	0	0.002	1	0.9672	5825
10	42998381	10:42998381	a	t	-0.1853	0.0306	1.367e-09	+-	72	3.57	1	0.05882	5825
7	144291916	7:144291916	a	g	0.1997	0.0361	3.146e-08	-+	48.3	1.934	1	0.1643	5825
11	45594902	11:45594902	a	g	0.1463	0.0218	1.831e-11	-+	72.5	3.64	1	0.0564	5825
8	88405326	8:88405326	t	c	0.1867	0.0306	1.079e-09	++	53.7	2.16	1	0.1417	5825
5	174850572	5:174850572	t	c	-0.1609	0.0271	2.976e-09	+-	65.9	2.929	1	0.08699	5825
23	13342311	23:13342311	c	g	-0.1321	0.0218	1.33e-09	--	0	0.006	1	0.9384	5822
4	110222747	4:110222747	a	c	0.1817	0.0314	7.41e-09	++	0	0.126	1	0.7228	5825
10	42730575	10:42730575	a	g	-0.2222	0.0369	1.763e-09	+-	82.2	5.61	1	0.01786	5825
7	10354846	7:10354846	t	c	0.1983	0.0338	4.508e-09	++	0	0.24	1	0.6244	5825
3	157170949	3:157170949	a	g	-0.2235	0.0369	1.396e-09	+-	80.8	5.206	1	0.0225	5825
23	63931748	23:63931748	t	c	0.1428	0.0228	3.818e-10	-+	0	0.496	1	0.4814	5822
5	97014853	5:97014853	t	c	-0.1077	0.0194	2.881e-08	+-	75.4	4.059	1	0.04394	5825
23	114691628	23:114691628	a	g	-0.152	0.0215	1.617e-12	+-	51.1	2.046	1	0.1526	5822
1	1651346	1:1651346	a	g	-0.1873	0.0316	3.216e-09	+-	31.6	1.462	1	0.2266	5825
7	156192380	7:156192380	t	c	-0.1876	0.0337	2.668e-08	--	0	0.016	1	0.8983	5825
3	85305418	3:85305418	a	g	0.1565	0.0272	9.234e-09	++	14.1	1.165	1	0.2805	5825
16	1792475	16:1792475	a	g	-0.2086	0.0366	1.23e-08	+-	0	0.756	1	0.3846	5825
5	165872671	5:165872671	a	g	0.1587	0.0261	1.279e-09	-+	60.2	2.51	1	0.1131	5825
23	148148051	23:148148051	a	g	-0.1124	0.0162	3.996e-12	--	0	0.011	1	0.9176	5822
2	84797983	2:84797983	t	c	-0.1464	0.0244	1.931e-09	--	0	0.699	1	0.403	5825
6	70257115	6:70257115	t	c	-0.1829	0.0317	8.198e-09	--	16.4	1.196	1	0.2742	5825
2	168961014	2:168961014	a	g	-0.1818	0.0324	1.921e-08	--	0	0.154	1	0.6944	5825
20	44280207	20:44280207	a	g	-0.1967	0.0349	1.688e-08	+-	53.2	2.136	1	0.1438	5825
7	66288013	7:66288013	a	g	0.1105	0.0197	2.06e-08	++	0	0.02	1	0.8872	5825
2	60294242	2:60294242	a	g	0.2439	0.0375	7.967e-11	-+	9.3	1.102	1	0.2937	5825
9	110140525	9:110140525	a	g	-0.2711	0.0493	3.851e-08	+-	85.6	6.96	1	0.008334	5825
14	24008716	14:24008716	t	c	-0.2214	0.0372	2.653e-09	+-	88.4	8.624	1	0.003317	5825
2	84927485	2:84927485	a	t	-0.1549	0.0262	3.365e-09	+-	57.8	2.37	1	0.1237	5825
7	143789431	7:143789431	ct	c	-0.1467	0.0258	1.266e-08	--	0	0.479	1	0.489	5825
2	21962246	2:21962246	t	g	0.2044	0.0348	4.283e-09	++	0	0.355	1	0.5511	5825
7	150985979	7:150985979	a	g	0.226	0.0376	1.792e-09	-+	34	1.514	1	0.2185	5825
14	98007027	14:98007027	t	c	-0.2039	0.033	6.534e-10	--	74.2	3.873	1	0.04907	5825
6	78345849	6:78345849	a	g	0.2051	0.0349	4.338e-09	++	0	0.432	1	0.511	5825
3	127770946	3:127770946	c	g	0.2043	0.0315	9.045e-11	-+	74.9	3.977	1	0.04614	5825
23	114688558	23:114688558	a	g	-0.152	0.0215	1.622e-12	+-	51	2.041	1	0.1531	5822
5	128339066	5:128339066	a	t	-0.1702	0.0289	3.766e-09	--	0	0.568	1	0.451	5825
7	3534927	7:3534927	a	c	-0.189	0.0322	4.598e-09	--	0	0.5	1	0.4795	5825
12	8781765	12:8781765	t	c	0.1019	0.0172	3.237e-09	-+	0	0.217	1	0.6416	5825
10	44489233	10:44489233	a	g	0.1984	0.0316	3.36e-10	++	0	0.204	1	0.6519	5825
23	29644327	23:29644327	a	g	0.1041	0.0177	4.354e-09	-+	33.9	1.512	1	0.2189	5822
6	78812307	6:78812307	a	g	0.1919	0.0337	1.235e-08	++	0	0.088	1	0.7662	5825
11	37070856	11:37070856	a	g	-0.1619	0.0296	4.665e-08	--	0	0.193	1	0.6606	5825
11	75001116	11:75001116	c	g	0.1675	0.0218	1.659e-14	-+	41.1	1.697	1	0.1927	5825
6	20147476	6:20147476	a	g	0.1865	0.03	5.163e-10	-+	31.8	1.466	1	0.226	5825
6	20152270	6:20152270	t	g	-0.1865	0.03	5.137e-10	+-	31.2	1.453	1	0.228	5825
5	57422505	5:57422505	a	g	0.09	0.0156	8.605e-09	++	0	0.076	1	0.7831	5825
2	80753545	2:80753545	a	g	-0.19	0.0324	4.642e-09	+-	20.2	1.254	1	0.2628	5825
8	88493059	8:88493059	t	c	0.1922	0.0313	8.523e-10	++	61.7	2.614	1	0.1059	5825
2	84431964	2:84431964	t	c	0.2223	0.0339	5.583e-11	-+	67.3	3.059	1	0.08031	5825
10	106263802	10:106263802	a	g	0.1308	0.0237	3.283e-08	++	0	0.001	1	0.9746	5825
5	95702968	5:95702968	a	g	-0.1919	0.0285	1.529e-11	--	55.7	2.259	1	0.1328	5825
17	59940623	17:59940623	c	g	0.1752	0.0317	3.245e-08	++	0	0.59	1	0.4423	5825
5	157384639	5:157384639	t	c	0.1779	0.0323	3.794e-08	-+	61.6	2.603	1	0.1067	5825
22	36567688	22:36567688	t	c	-0.1949	0.0346	1.703e-08	--	0	0.944	1	0.3311	5825
16	67363745	16:67363745	t	c	-0.1107	0.019	5.739e-09	--	0	0.727	1	0.3939	5825
7	84537577	7:84537577	cat	c	0.2835	0.0441	1.322e-10	-+	56.1	2.278	1	0.1312	5825
4	30167093	4:30167093	a	g	0.1889	0.0343	3.595e-08	++	0	0.02	1	0.8884	5825
4	78282455	4:78282455	a	g	0.1816	0.0329	3.321e-08	++	0	0.039	1	0.8433	5825
23	49875729	23:49875729	a	c	0.1139	0.0194	4.597e-09	-+	72	3.571	1	0.05881	5822
6	86559405	6:86559405	c	g	0.1667	0.0294	1.42e-08	++	0	0.111	1	0.7385	5825
15	38975754	15:38975754	t	c	-0.1697	0.0273	5.339e-10	+-	23.3	1.304	1	0.2534	5825
10	73983406	10:73983406	t	c	-0.2152	0.0368	4.861e-09	--	0	0.644	1	0.4223	5825
10	106251575	10:106251575	cg	c	-0.2175	0.0308	1.538e-12	--	44.9	1.815	1	0.1779	5825
7	66005007	7:66005007	t	g	-0.1716	0.0308	2.586e-08	--	0	0.71	1	0.3995	5825
11	24615876	11:24615876	t	c	0.1544	0.0276	2.246e-08	-+	75.4	4.068	1	0.04371	5825
8	105949547	8:105949547	a	g	0.1507	0.024	3.29e-10	++	11.4	1.128	1	0.2881	5825
11	115590747	11:115590747	t	ta	-0.1049	0.0187	2.192e-08	--	0	0.116	1	0.7339	5825
11	115410827	11:115410827	t	c	-0.1076	0.0191	1.922e-08	--	0	0.277	1	0.5985	5825
8	57863767	8:57863767	t	c	-0.2021	0.0335	1.561e-09	--	0	0.007	1	0.9317	5825
6	136781175	6:136781175	a	acccacttttgaat	0.218	0.0376	6.804e-09	-+	65.4	2.887	1	0.08929	5825
7	20300982	7:20300982	a	g	0.2192	0.0272	7.585e-16	-+	77.9	4.515	1	0.03359	5825
14	101660895	14:101660895	a	g	-0.1843	0.033	2.435e-08	+-	59	2.439	1	0.1184	5825
10	106947913	10:106947913	a	aaag	-0.2146	0.0313	7.261e-12	--	59.7	2.48	1	0.1153	5825
18	74954895	18:74954895	a	g	-0.1129	0.0178	2.388e-10	+-	60.5	2.532	1	0.1116	5825
23	122389350	23:122389350	t	g	0.1317	0.022	2.09e-09	-+	83.3	5.977	1	0.0145	5822
1	16505677	1:16505677	t	c	-0.1791	0.0322	2.584e-08	--	0	0.036	1	0.8489	5825
10	106697841	10:106697841	t	c	-0.2167	0.0321	1.512e-11	+-	63.8	2.762	1	0.09653	5825
13	92174480	13:92174480	c	g	-0.1968	0.0357	3.623e-08	+-	81.3	5.343	1	0.02081	5825
5	85780936	5:85780936	a	c	0.2058	0.0338	1.187e-09	-+	0.5	1.005	1	0.3162	5825
5	98036370	5:98036370	a	g	-0.1884	0.0346	4.98e-08	--	0	0.229	1	0.6323	5825
23	65276818	23:65276818	a	c	-0.098	0.0177	3.042e-08	--	0	0.503	1	0.4783	5822
7	139971971	7:139971971	t	g	-0.1417	0.0254	2.276e-08	+-	67	3.028	1	0.08182	5825
7	65383810	7:65383810	a	g	-0.1142	0.0202	1.497e-08	--	0	0.045	1	0.8319	5825
1	158116771	1:158116771	a	g	-0.201	0.0344	4.969e-09	+-	35.3	1.545	1	0.2138	5825
23	136780231	23:136780231	a	c	-0.1434	0.0262	4.303e-08	+-	72.8	3.675	1	0.05524	5822
12	62669791	12:62669791	a	g	0.112	0.0196	1.038e-08	++	0	0.533	1	0.4652	5825
14	22707175	14:22707175	t	c	0.2045	0.0372	3.872e-08	++	0	0.157	1	0.6915	5825
16	88509965	16:88509965	c	g	-0.1898	0.0322	3.768e-09	+-	51.6	2.066	1	0.1507	5825
10	107004146	10:107004146	t	c	-0.1849	0.0291	2.252e-10	+-	81.9	5.536	1	0.01863	5825
6	156743028	6:156743028	t	c	0.1534	0.027	1.279e-08	-+	88.7	8.879	1	0.002885	5825
7	65058313	7:65058313	a	g	-0.1971	0.033	2.366e-09	--	0	0.413	1	0.5203	5825
8	139426650	8:139426650	c	g	0.0854	0.0149	8.812e-09	-+	79.6	4.894	1	0.02695	5825
3	85823440	3:85823440	a	g	0.1799	0.0317	1.313e-08	-+	53.2	2.136	1	0.1439	5825
23	68281512	23:68281512	t	c	-0.0764	0.014	4.5e-08	--	0	0.19	1	0.663	5822
23	149343333	23:149343333	a	g	-0.125	0.0207	1.458e-09	--	0	0.142	1	0.7068	5822
10	107238698	10:107238698	c	g	-0.1706	0.0269	2.172e-10	--	0	0.789	1	0.3743	5825
9	138578158	9:138578158	a	g	-0.1939	0.0325	2.377e-09	+-	53.1	2.132	1	0.1442	5825
7	66438601	7:66438601	a	g	0.1756	0.0314	2.198e-08	++	0	0.716	1	0.3976	5825
4	20652948	4:20652948	t	c	-0.1725	0.0309	2.331e-08	--	0	0.002	1	0.9662	5825
2	105623763	2:105623763	c	g	-0.1748	0.0316	3.039e-08	--	0	0.737	1	0.3907	5825
20	22528606	20:22528606	a	g	-0.1869	0.0313	2.303e-09	+-	0	0.758	1	0.3841	5825
5	96984379	5:96984379	t	c	0.1068	0.0193	3.382e-08	-+	75.1	4.011	1	0.0452	5825
10	106957513	10:106957513	a	g	0.1843	0.0292	2.758e-10	-+	81.7	5.478	1	0.01926	5825
23	150564808	23:150564808	a	g	-0.1224	0.019	1.285e-10	+-	10.1	1.113	1	0.2915	5822
23	129442484	23:129442484	t	c	-0.0955	0.0173	3.16e-08	--	0	0.041	1	0.8394	5822
4	148506205	4:148506205	a	t	-0.2222	0.0332	2.247e-11	--	0	0.061	1	0.8049	5825
9	135259887	9:135259887	t	c	0.216	0.0353	9.605e-10	-+	4.7	1.05	1	0.3055	5825
13	52518281	13:52518281	t	g	0.63	0.0962	5.677e-11	+?	0	0	0	1	4964
1	58242877	1:58242877	t	c	-0.1732	0.03	7.378e-09	+-	0	0.698	1	0.4036	5825
11	115446622	11:115446622	t	c	-0.1018	0.0184	3.325e-08	--	0	0.48	1	0.4885	5825
1	30887171	1:30887171	a	ag	-0.1621	0.0285	1.234e-08	--	73.7	3.802	1	0.05118	5825
5	177961552	5:177961552	t	c	-0.1069	0.0187	9.865e-09	--	0	0.213	1	0.6444	5825
8	102322890	8:102322890	a	c	-0.2358	0.0359	5.365e-11	--	0	0.445	1	0.5049	5825
4	56947834	4:56947834	a	g	-0.1786	0.0271	4.44e-11	--	0	0.838	1	0.3599	5825
17	40812567	17:40812567	t	c	-0.1952	0.0321	1.16e-09	--	0	0.057	1	0.8117	5825
12	80118195	12:80118195	t	g	-0.1766	0.0319	3.065e-08	--	0	0.136	1	0.7122	5825
13	53268526	13:53268526	a	t	-0.6234	0.0943	3.763e-11	-?	0	0	0	1	4964
23	152493961	23:152493961	t	c	-0.1426	0.0202	1.835e-12	--	0	0.086	1	0.7698	5822
6	143543536	6:143543536	t	g	-0.2317	0.0398	5.685e-09	--	0	0.27	1	0.6031	5825
1	157981156	1:157981156	a	g	-0.2072	0.0316	5.578e-11	--	0	0	1	0.9884	5825
16	77179789	16:77179789	a	g	-0.1659	0.0293	1.437e-08	+-	75.9	4.141	1	0.04186	5825
14	42457952	14:42457952	a	g	-0.1895	0.0309	8.338e-10	--	0	0.117	1	0.7319	5825
16	62429354	16:62429354	ct	c	0.2057	0.0373	3.407e-08	-+	82	5.541	1	0.01858	5825
11	3579305	11:3579305	a	g	-0.2142	0.0361	3.047e-09	+-	60.1	2.509	1	0.1132	5825
23	113376022	23:113376022	c	g	-0.1239	0.0197	3.086e-10	--	0	0.995	1	0.3185	5822
19	53655935	19:53655935	a	g	-0.25	0.0386	9.43e-11	+-	13.2	1.152	1	0.2831	5825
4	105076653	4:105076653	a	atac	0.1942	0.0349	2.636e-08	-+	30.1	1.431	1	0.2316	5825
6	31258411	6:31258411	a	g	-0.0812	0.0145	1.999e-08	--	0	0.043	1	0.8352	5825
10	78852200	10:78852200	a	g	0.1652	0.0281	4.15e-09	++	0	0.181	1	0.6709	5825
7	65065811	7:65065811	t	c	-0.1177	0.0207	1.317e-08	--	0	0.016	1	0.9006	5825
10	107231392	10:107231392	a	c	0.1911	0.0287	2.769e-11	++	21.5	1.274	1	0.2589	5825
11	106430553	11:106430553	t	c	-0.1896	0.0326	6.182e-09	--	0	0.25	1	0.617	5825
8	18595863	8:18595863	t	g	0.21	0.035	1.973e-09	-+	80.5	5.122	1	0.02362	5825
10	68703589	10:68703589	a	g	-0.1965	0.0347	1.427e-08	+-	91.6	11.941	1	0.0005492	5825
8	36457085	8:36457085	t	c	0.1739	0.0303	9.078e-09	++	0	0.005	1	0.9435	5825
3	187694598	3:187694598	a	c	-0.1742	0.0301	7.553e-09	--	0	0.454	1	0.5004	5825
6	81196164	6:81196164	t	c	-0.2369	0.0375	2.665e-10	--	0	0.485	1	0.4862	5825
2	70109471	2:70109471	t	c	0.144	0.0253	1.195e-08	++	0	0.004	1	0.9497	5825
11	91774539	11:91774539	c	g	-0.1793	0.0327	4.161e-08	+-	60.5	2.533	1	0.1115	5825
23	80280525	23:80280525	a	c	-0.1019	0.0183	2.717e-08	--	0	0.108	1	0.742	5822
12	89959339	12:89959339	caa	c	0.1802	0.0328	3.818e-08	++	0	0.683	1	0.4084	5825
4	177103075	4:177103075	a	g	0.1811	0.033	4.029e-08	++	0	0.675	1	0.4114	5825
19	18404393	19:18404393	c	g	0.1816	0.0325	2.366e-08	++	0	0.771	1	0.3798	5825
1	107894457	1:107894457	a	g	-0.2022	0.0295	6.815e-12	--	0	0.01	1	0.9212	5825
10	107509623	10:107509623	t	c	-0.1418	0.024	3.579e-09	--	0	0.752	1	0.3857	5825
2	60067861	2:60067861	c	g	-0.2056	0.0329	4.239e-10	--	0	0.556	1	0.4561	5825
10	107518285	10:107518285	t	c	0.1465	0.0243	1.564e-09	++	0	0.002	1	0.9679	5825
4	186368552	4:186368552	a	t	0.2351	0.0404	6.196e-09	++	13.4	1.155	1	0.2825	5825
20	1707044	20:1707044	a	g	0.1992	0.0358	2.555e-08	++	0	0.866	1	0.352	5825
23	122161057	23:122161057	t	c	0.1337	0.0185	4.77e-13	++	0	0.727	1	0.3937	5822
19	55703026	19:55703026	t	c	-0.1903	0.0326	5.324e-09	+-	0	0.567	1	0.4515	5825
11	114162843	11:114162843	a	at	-0.3371	0.0503	2.014e-11	+-	0	0.88	1	0.3481	5825
10	106364588	10:106364588	t	c	-0.2052	0.029	1.378e-12	--	61.3	2.585	1	0.1079	5825
1	143468813	1:143468813	t	tgg	-0.2369	0.0388	1.066e-09	--	0	0.085	1	0.7709	5825
1	235171756	1:235171756	t	c	0.1828	0.0334	4.376e-08	-+	80.8	5.197	1	0.02263	5825
5	4220709	5:4220709	t	g	-0.2365	0.0405	5.193e-09	--	0	0.086	1	0.7698	5825
7	10362106	7:10362106	a	g	-0.1859	0.033	1.852e-08	--	0	0.407	1	0.5237	5825
2	192812004	2:192812004	a	g	-0.2341	0.0357	5.52e-11	--	0	0.138	1	0.7099	5825
20	50771930	20:50771930	t	c	-0.1805	0.0302	2.165e-09	--	0	0.411	1	0.5213	5825
6	91339853	6:91339853	a	g	0.2359	0.0408	7.659e-09	-+	82.8	5.828	1	0.01577	5825
6	56447430	6:56447430	c	g	-0.1844	0.0318	6.646e-09	--	0	0.012	1	0.9127	5825
23	114623327	23:114623327	a	c	-0.1525	0.0215	1.393e-12	+-	44.1	1.79	1	0.1809	5822
5	124802351	5:124802351	t	c	-0.1764	0.0321	3.712e-08	--	0	0.086	1	0.7687	5825
7	16558384	7:16558384	caa	c	0.1887	0.0322	4.692e-09	-+	44.3	1.796	1	0.1802	5825
2	40205587	2:40205587	t	c	-0.2549	0.038	1.994e-11	+-	60.7	2.543	1	0.1108	5825
23	122265139	23:122265139	a	g	0.136	0.019	7.632e-13	-+	6.1	1.065	1	0.3022	5822
5	151064783	5:151064783	t	c	-0.2476	0.0385	1.257e-10	--	0	0.02	1	0.8875	5825
5	98862275	5:98862275	a	g	0.2174	0.0343	2.314e-10	++	0	0.405	1	0.5243	5825
23	99305815	23:99305815	t	g	-0.1156	0.0169	7.658e-12	--	0	0.75	1	0.3864	5822
1	16521614	1:16521614	a	g	0.1793	0.0322	2.54e-08	++	0	0.028	1	0.8679	5825
23	33176118	23:33176118	a	g	-0.2302	0.0292	3.045e-15	+-	80.9	5.225	1	0.02226	5822
16	51007457	16:51007457	t	c	-0.2076	0.0338	8.205e-10	--	0	0.131	1	0.7176	5825
3	10062972	3:10062972	cg	c	-0.2142	0.038	1.711e-08	+-	53.6	2.157	1	0.1419	5825
4	82891467	4:82891467	a	g	0.1949	0.0337	7.65e-09	-+	53.4	2.147	1	0.1429	5825
9	7394058	9:7394058	a	t	-0.1846	0.0326	1.451e-08	--	70.1	3.35	1	0.06721	5825
5	81408662	5:81408662	ctttg	c	0.1535	0.0272	1.749e-08	++	0	0.827	1	0.3631	5825
11	46553675	11:46553675	a	aaatt	0.2005	0.034	3.777e-09	++	0	0.767	1	0.3811	5825
3	128559554	3:128559554	a	g	0.2028	0.0341	2.863e-09	++	0	0.2	1	0.6551	5825
6	39505746	6:39505746	t	g	-0.1868	0.0315	2.869e-09	+-	57.1	2.333	1	0.1267	5825
18	41985176	18:41985176	a	g	-0.2078	0.0355	5.061e-09	--	0	0.238	1	0.626	5825
4	161068853	4:161068853	t	c	0.1705	0.0312	4.847e-08	++	0	0.249	1	0.6176	5825
23	106162557	23:106162557	t	c	0.1019	0.0186	4.27e-08	-+	0	0.85	1	0.3565	5822
17	40632171	17:40632171	t	c	0.1984	0.0331	2.102e-09	++	24.7	1.329	1	0.249	5825
6	140123180	6:140123180	a	g	0.2026	0.0359	1.682e-08	-+	80.9	5.233	1	0.02216	5825
7	3217449	7:3217449	c	g	0.1817	0.0329	3.484e-08	-+	1.2	1.012	1	0.3145	5825
10	78854012	10:78854012	t	c	-0.186	0.0315	3.58e-09	--	0	0.493	1	0.4825	5825
5	35472222	5:35472222	t	c	-0.1751	0.0306	1.075e-08	+-	78.2	4.585	1	0.03225	5825
12	62737700	12:62737700	a	g	-0.1099	0.0193	1.197e-08	--	0	0.895	1	0.3442	5825
17	59935999	17:59935999	c	g	-0.1739	0.0317	3.958e-08	--	0	0.577	1	0.4475	5825
6	133013644	6:133013644	t	c	-0.1809	0.0331	4.643e-08	--	69.4	3.263	1	0.07085	5825
23	68198131	23:68198131	t	c	-0.0774	0.0132	4.573e-09	--	0	0.532	1	0.4659	5822
6	84476026	6:84476026	a	g	-0.1666	0.0304	4.237e-08	+-	0	0.748	1	0.3871	5825
18	75050706	18:75050706	a	g	0.1316	0.0188	2.801e-12	++	39.9	1.664	1	0.1971	5825
7	128025582	7:128025582	t	g	-0.201	0.0345	5.709e-09	+-	30.6	1.44	1	0.2301	5825
8	72707935	8:72707935	t	c	0.1139	0.0198	8.889e-09	++	0	0.083	1	0.7737	5825
9	11834944	9:11834944	a	g	-0.1637	0.0299	4.235e-08	+-	82.3	5.641	1	0.01754	5825
10	125146581	10:125146581	a	c	-0.1727	0.0316	4.68e-08	+-	30.6	1.441	1	0.2299	5825
1	92374872	1:92374872	a	g	-0.1828	0.0287	1.973e-10	+-	76.8	4.32	1	0.03768	5825
2	49588608	2:49588608	a	g	-0.1681	0.0308	4.618e-08	+-	82	5.544	1	0.01855	5825
2	184131965	2:184131965	a	c	-0.2275	0.0364	4.01e-10	--	0	0.055	1	0.8138	5825
23	29609448	23:29609448	t	c	0.1155	0.019	1.275e-09	-+	42.9	1.751	1	0.1857	5822
1	228575091	1:228575091	t	c	-0.1441	0.0248	5.98e-09	--	0	0.192	1	0.6615	5825
15	72367907	15:72367907	t	ttaa	-0.1707	0.0309	3.434e-08	+-	0	0.309	1	0.5785	5825
5	126431531	5:126431531	c	g	-0.1681	0.0305	3.676e-08	--	0	0.046	1	0.831	5825
6	35698758	6:35698758	c	g	-0.1935	0.0338	1.071e-08	+-	81.2	5.325	1	0.02102	5825
2	193542420	2:193542420	a	t	0.2416	0.033	2.57e-13	-+	86	7.12	1	0.007624	5825
13	53075283	13:53075283	t	g	-0.4614	0.081	1.203e-08	-?	0	0	0	1	4964
5	24769638	5:24769638	t	c	0.1931	0.0354	4.709e-08	-+	65.8	2.923	1	0.08734	5825
1	54156538	1:54156538	t	c	0.1951	0.0343	1.33e-08	++	0	0.726	1	0.3942	5825
5	100724096	5:100724096	t	c	0.2258	0.0378	2.337e-09	++	21.2	1.269	1	0.2599	5825
23	142199644	23:142199644	a	g	-0.1377	0.021	5.931e-11	--	0	0	1	0.9925	5822
12	117940303	12:117940303	a	g	-0.1809	0.0319	1.461e-08	+-	62.3	2.653	1	0.1034	5825
23	116269441	23:116269441	a	g	-0.0962	0.017	1.453e-08	+-	49.5	1.98	1	0.1594	5822
3	84656786	3:84656786	t	g	0.2011	0.0323	4.646e-10	++	58.3	2.396	1	0.1217	5825
7	2473231	7:2473231	t	c	-0.1908	0.0325	4.359e-09	--	0	0.083	1	0.7735	5825
23	65276335	23:65276335	a	c	0.0982	0.0177	2.879e-08	++	0	0.462	1	0.4967	5822
2	208459813	2:208459813	a	g	-0.1902	0.0338	1.804e-08	--	0	0.144	1	0.7039	5825
23	13016122	23:13016122	t	c	-0.1129	0.0184	9.042e-10	+-	93.2	14.615	1	0.0001319	5822
5	54931325	5:54931325	a	g	0.1874	0.0334	2.035e-08	++	0	0.138	1	0.7098	5825
16	35050734	16:35050734	g	gttat	-0.272	0.0412	4.127e-11	+-	45	1.817	1	0.1777	5825
7	8801238	7:8801238	a	g	0.2158	0.0369	4.878e-09	-+	55.6	2.252	1	0.1334	5825
13	53204340	13:53204340	a	g	-0.62	0.0946	5.541e-11	-?	0	0	0	1	4964
5	145216489	5:145216489	t	c	-0.2022	0.0349	6.974e-09	--	0	0.293	1	0.5883	5825
11	106503273	11:106503273	a	t	0.2139	0.0333	1.294e-10	++	0	0.163	1	0.6861	5825
2	100163146	2:100163146	a	g	-0.1803	0.0316	1.107e-08	--	60.4	2.526	1	0.112	5825
6	86719823	6:86719823	a	g	-0.1847	0.0334	3.109e-08	--	0	0.163	1	0.6861	5825
20	25153573	20:25153573	t	c	0.2067	0.0336	8.04e-10	-+	84	6.267	1	0.0123	5825
15	63774943	15:63774943	a	g	-0.166	0.0285	5.505e-09	+-	72.3	3.614	1	0.0573	5825
5	99127750	5:99127750	g	gt	-0.1927	0.0321	1.923e-09	--	0	0.061	1	0.8045	5825
2	60902583	2:60902583	c	g	0.1962	0.0319	7.616e-10	++	0	0.001	1	0.9784	5825
4	55840375	4:55840375	t	c	0.1836	0.0331	2.882e-08	-+	53.2	2.137	1	0.1437	5825
7	83186322	7:83186322	a	g	0.1349	0.0247	4.517e-08	-+	0	0.756	1	0.3847	5825
6	87025784	6:87025784	t	c	-0.183	0.0311	3.866e-09	--	0	0.016	1	0.8993	5825
12	11616805	12:11616805	t	g	0.2034	0.0341	2.496e-09	-+	0	0.231	1	0.6304	5825
11	4566684	11:4566684	a	g	-0.1685	0.0301	2.137e-08	--	0	0.162	1	0.6873	5825
23	105924103	23:105924103	a	g	-0.1065	0.019	2.095e-08	+-	15.8	1.188	1	0.2757	5822
20	4424506	20:4424506	a	g	-0.1777	0.0314	1.548e-08	+-	60	2.501	1	0.1138	5825
4	64490254	4:64490254	a	t	0.1625	0.0276	3.658e-09	-+	0	0.9	1	0.3428	5825
8	109045673	8:109045673	a	t	-0.2577	0.0402	1.431e-10	--	0	0.262	1	0.6087	5825
10	107372988	10:107372988	a	g	0.1564	0.0279	2.146e-08	++	0	0.501	1	0.479	5825
2	194286721	2:194286721	a	g	-0.1768	0.0286	6.463e-10	+-	84.3	6.368	1	0.01162	5825
10	43134033	10:43134033	a	g	0.1812	0.0299	1.338e-09	-+	66.5	2.984	1	0.0841	5825
8	124583105	8:124583105	a	g	0.1437	0.0257	2.379e-08	-+	14.3	1.167	1	0.28	5825
20	17833426	20:17833426	t	c	0.1366	0.0246	2.806e-08	-+	66.5	2.989	1	0.08385	5825
10	107320617	10:107320617	t	c	0.1575	0.0266	3.079e-09	++	0	0.255	1	0.6135	5825
13	51063688	13:51063688	a	g	-0.1538	0.0282	4.838e-08	--	0	0.858	1	0.3543	5825
10	43203345	10:43203345	t	c	0.1812	0.03	1.506e-09	-+	64.2	2.793	1	0.09467	5825
4	69371930	4:69371930	a	g	-0.2154	0.0366	3.973e-09	--	0	0.464	1	0.4958	5825
3	167100631	3:167100631	t	c	-0.1948	0.0341	1.076e-08	--	0	0.993	1	0.3189	5825
7	63996088	7:63996088	a	g	-0.184	0.0333	3.462e-08	--	0	0.249	1	0.6177	5825
5	99076219	5:99076219	a	g	0.1914	0.0323	3.031e-09	++	0	0.079	1	0.7791	5825
18	47321397	18:47321397	t	c	-0.2037	0.0348	5.018e-09	--	0	0.001	1	0.9723	5825
7	65914441	7:65914441	a	g	-0.1122	0.0201	2.324e-08	--	0	0.022	1	0.8831	5825
10	106366488	10:106366488	a	t	-0.197	0.0287	7.004e-12	+-	74.9	3.977	1	0.04612	5825
5	33288401	5:33288401	t	c	0.1755	0.0319	3.779e-08	-+	81.6	5.447	1	0.0196	5825
23	67211371	23:67211371	t	c	0.1386	0.0201	5.831e-12	-+	0	0.649	1	0.4205	5822
2	79659856	2:79659856	t	g	0.1899	0.0339	2.101e-08	-+	0	0.759	1	0.3836	5825
16	73599242	16:73599242	c	g	0.2171	0.0326	2.803e-11	++	0	0.013	1	0.9105	5825
5	178371015	5:178371015	a	g	-0.1977	0.0339	5.632e-09	--	0	0.169	1	0.6811	5825
23	4111495	23:4111495	t	c	-0.1044	0.0187	2.212e-08	+-	89.2	9.283	1	0.002313	5822
13	79104246	13:79104246	c	g	0.2569	0.0396	9.005e-11	-+	89.8	9.817	1	0.001729	5825
23	116363348	23:116363348	a	t	-0.0963	0.017	1.369e-08	+-	45.3	1.829	1	0.1762	5822
7	65856481	7:65856481	a	c	0.1818	0.0318	1.129e-08	++	0	0.676	1	0.4111	5825
16	25413561	16:25413561	t	c	-0.2116	0.0355	2.602e-09	+-	89.9	9.877	1	0.001674	5825
7	65549905	7:65549905	a	c	-0.1215	0.0209	6.237e-09	--	0	0.012	1	0.912	5825
2	40244165	2:40244165	t	g	-0.191	0.0347	3.707e-08	+-	76.7	4.298	1	0.03816	5825
10	106750350	10:106750350	a	g	0.2071	0.0319	8.34e-11	++	69	3.221	1	0.07268	5825
1	112463944	1:112463944	t	g	-0.1363	0.0234	5.379e-09	+-	89.2	9.277	1	0.002321	5825
11	24667751	11:24667751	a	g	-0.1583	0.0284	2.655e-08	+-	72.4	3.628	1	0.05683	5825
17	53932572	17:53932572	a	c	-0.1793	0.0307	5.213e-09	--	0	0.045	1	0.8319	5825
5	100773613	5:100773613	a	t	0.205	0.0365	1.908e-08	++	1.5	1.015	1	0.3137	5825
8	142251376	8:142251376	a	g	-0.1948	0.0344	1.446e-08	--	0	0.894	1	0.3445	5825
11	77099706	11:77099706	a	g	-0.1814	0.0306	3.133e-09	--	17.8	1.216	1	0.2701	5825
6	67036340	6:67036340	t	c	-0.1553	0.028	2.919e-08	+-	35.1	1.542	1	0.2143	5825
13	62177125	13:62177125	t	c	0.1761	0.0301	4.612e-09	-+	89	9.115	1	0.002535	5825
14	98832030	14:98832030	a	t	-0.1813	0.0313	7.227e-09	+-	75.9	4.146	1	0.04173	5825
23	122359039	23:122359039	a	g	0.0736	0.0131	1.73e-08	-+	41.7	1.714	1	0.1904	5822
11	5234155	11:5234155	a	t	-0.1639	0.0295	2.712e-08	+-	17.8	1.216	1	0.2701	5825
11	121568328	11:121568328	t	c	0.2139	0.0357	2.117e-09	++	0	0.476	1	0.4902	5825
1	12810102	1:12810102	a	g	-0.1631	0.0299	4.689e-08	--	0	0.685	1	0.408	5825
8	134009604	8:134009604	a	g	0.1571	0.0266	3.647e-09	++	47.1	1.891	1	0.169	5825
9	25812934	9:25812934	a	t	0.1579	0.0278	1.32e-08	++	0	0.14	1	0.7083	5825
23	152353817	23:152353817	a	t	-0.1002	0.0181	3.138e-08	--	0	0.097	1	0.7553	5822
14	42378913	14:42378913	a	g	-0.188	0.0335	2.08e-08	--	0	0.135	1	0.7131	5825
23	2710074	23:2710074	a	c	0.1268	0.02	2.067e-10	-+	50	2	1	0.1573	5822
12	107881823	12:107881823	c	g	-0.1821	0.0308	3.601e-09	+-	72.6	3.651	1	0.05605	5825
6	32240491	6:32240491	t	tatacatatgatgata	0.1743	0.0319	4.533e-08	-+	69.6	3.286	1	0.06987	5825
10	106263912	10:106263912	a	t	-0.2181	0.0308	1.334e-12	--	45	1.817	1	0.1777	5825
23	65311769	23:65311769	a	g	0.0949	0.0172	3.79e-08	++	0	0.742	1	0.3889	5822
2	84968498	2:84968498	a	t	-0.1533	0.0261	4.153e-09	+-	58.2	2.39	1	0.1221	5825
23	114689609	23:114689609	a	g	-0.152	0.0215	1.622e-12	+-	51	2.041	1	0.1531	5822
23	3018887	23:3018887	t	c	-0.113	0.0201	1.899e-08	--	76.8	4.311	1	0.03786	5822
10	36567601	10:36567601	t	g	-0.141	0.0215	5.475e-11	--	0	0.026	1	0.8716	5825
23	26557282	23:26557282	a	g	-0.0824	0.015	3.507e-08	--	0	0.793	1	0.3732	5822
10	116018486	10:116018486	t	c	-0.1921	0.0295	8.038e-11	--	0	0.035	1	0.852	5825
9	129034183	9:129034183	a	g	0.1631	0.0281	6.695e-09	++	0	0.239	1	0.625	5825
4	65023537	4:65023537	a	g	-0.1459	0.0264	3.414e-08	--	0	0.292	1	0.5891	5825
10	18480614	10:18480614	c	g	0.1928	0.0351	3.901e-08	++	0	0.154	1	0.6951	5825
17	8977030	17:8977030	t	tg	0.2606	0.0351	1.095e-13	-+	48	1.922	1	0.1656	5825
22	39830372	22:39830372	c	g	-0.1136	0.0208	4.985e-08	--	0	0.055	1	0.8152	5825
7	43108904	7:43108904	a	g	-0.1475	0.0262	1.776e-08	--	0	0.084	1	0.7723	5825
2	84999878	2:84999878	t	g	-0.1521	0.0252	1.673e-09	+-	58.7	2.419	1	0.1199	5825
6	66634307	6:66634307	t	g	0.1796	0.0305	4.013e-09	-+	0	0.394	1	0.53	5825
8	25626643	8:25626643	a	g	-0.2058	0.0301	8.236e-12	--	0	0.029	1	0.8638	5825
1	98065013	1:98065013	t	c	0.1942	0.0353	3.746e-08	++	0	0.271	1	0.6028	5825
2	100157116	2:100157116	a	g	-0.1772	0.0312	1.374e-08	--	57.8	2.37	1	0.1237	5825
4	178664614	4:178664614	a	c	-0.1841	0.0324	1.277e-08	--	0	0.002	1	0.9619	5825
23	110804563	23:110804563	a	g	0.2143	0.0286	6.477e-14	-+	63.1	2.713	1	0.09955	5822
2	70109466	2:70109466	a	g	0.1441	0.0253	1.164e-08	++	0	0.004	1	0.9499	5825
7	139473306	7:139473306	a	g	-0.1672	0.03	2.442e-08	+-	70.7	3.416	1	0.06457	5825
5	9005553	5:9005553	a	at	0.1014	0.0185	3.875e-08	++	0	0.475	1	0.4909	5825
2	84563491	2:84563491	a	c	0.1549	0.0253	9.239e-10	++	0	0.007	1	0.9355	5825
23	122486058	23:122486058	a	t	0.1333	0.0222	1.823e-09	-+	82.3	5.659	1	0.01736	5822
12	76381967	12:76381967	t	g	-0.1782	0.0321	2.963e-08	+-	0	0.377	1	0.539	5825
9	4069301	9:4069301	t	c	0.159	0.0262	1.195e-09	-+	91	11.119	1	0.0008545	5825
23	122287903	23:122287903	a	g	-0.1359	0.019	7.888e-13	+-	6.9	1.074	1	0.3	5822
7	83186111	7:83186111	t	c	0.1343	0.0245	4.437e-08	-+	0	0.749	1	0.3868	5825
14	70444061	14:70444061	t	c	-0.2072	0.0354	5.058e-09	--	0	0.941	1	0.3321	5825
8	139195571	8:139195571	a	atagt	-0.2602	0.0414	3.251e-10	--	0	0.602	1	0.4378	5825
8	25756064	8:25756064	t	c	0.2214	0.0351	2.743e-10	++	0	0.04	1	0.8405	5825
20	2748636	20:2748636	a	g	0.1976	0.0355	2.634e-08	-+	82	5.567	1	0.0183	5825
12	49776984	12:49776984	t	g	0.2107	0.035	1.785e-09	++	0	0.109	1	0.7417	5825
6	146378909	6:146378909	a	t	-0.2333	0.0371	3.182e-10	--	0	0.7	1	0.4029	5825
3	62795330	3:62795330	t	c	0.1952	0.0335	5.958e-09	-+	22.5	1.291	1	0.2559	5825
23	45049394	23:45049394	a	g	0.1407	0.0206	9.256e-12	-+	35.3	1.545	1	0.2138	5822
9	20302971	9:20302971	t	g	0.1779	0.0298	2.381e-09	++	0	0.212	1	0.6452	5825
18	75005191	18:75005191	a	g	0.1201	0.0183	5.029e-11	-+	64.7	2.831	1	0.09245	5825
12	117900272	12:117900272	a	t	-0.1802	0.0324	2.605e-08	+-	55.8	2.264	1	0.1324	5825
20	17829885	20:17829885	a	c	-0.1342	0.0244	3.583e-08	+-	69.1	3.233	1	0.07215	5825
1	48894151	1:48894151	t	c	0.1926	0.0336	1.03e-08	-+	0	0.933	1	0.3342	5825
23	64408496	23:64408496	t	g	0.2429	0.0295	1.632e-16	-+	1.3	1.014	1	0.314	5822
2	84972663	2:84972663	a	g	-0.146	0.0247	3.194e-09	+-	56.4	2.294	1	0.1299	5825
4	31334320	4:31334320	a	c	0.1998	0.0352	1.331e-08	++	0	0.036	1	0.8502	5825
7	104236495	7:104236495	t	c	-0.1735	0.0312	2.59e-08	--	0	0	1	0.9924	5825
23	106655434	23:106655434	a	t	-0.102	0.0186	4.166e-08	+-	0	0.685	1	0.4079	5822
7	112714732	7:112714732	a	g	0.1665	0.0298	2.342e-08	++	0	0.341	1	0.5592	5825
18	75102419	18:75102419	t	c	0.1294	0.0206	3.17e-10	-+	73.3	3.744	1	0.05301	5825
17	7664257	17:7664257	g	ggtgagggtggattgaaa	-0.1752	0.0309	1.393e-08	+-	73.1	3.712	1	0.05402	5825
6	70434139	6:70434139	a	g	0.1768	0.0306	7.895e-09	++	0	0.284	1	0.5941	5825
1	22319417	1:22319417	cact	c	0.2485	0.0418	2.868e-09	-+	89.1	9.171	1	0.002459	5825
2	85002226	2:85002226	t	c	0.1462	0.0247	3.156e-09	-+	57.1	2.333	1	0.1267	5825
6	141017902	6:141017902	c	g	-0.1933	0.0328	3.654e-09	--	0	0.099	1	0.7535	5825
11	9118321	11:9118321	a	c	0.1914	0.0323	3.258e-09	++	0	0.311	1	0.577	5825
2	175495298	2:175495298	a	g	-0.2062	0.0316	7.152e-11	--	0	0.235	1	0.6279	5825
14	42045023	14:42045023	t	c	-0.1888	0.0314	1.731e-09	--	0	0.056	1	0.8136	5825
23	46202604	23:46202604	a	t	0.19	0.0229	1.211e-16	++	0	0.808	1	0.3687	5822
5	66754435	5:66754435	t	g	0.1667	0.0297	2.021e-08	++	0	0.252	1	0.6159	5825
8	20585426	8:20585426	t	g	-0.1903	0.0337	1.563e-08	--	0	0.063	1	0.8015	5825
12	90226719	12:90226719	g	gttc	-0.216	0.0363	2.664e-09	--	73.3	3.746	1	0.05294	5825
11	24566567	11:24566567	a	c	-0.1613	0.0292	3.199e-08	+-	76.6	4.273	1	0.03873	5825
23	115161560	23:115161560	t	c	-0.1069	0.0168	1.865e-10	+-	49.2	1.969	1	0.1605	5822
13	52764293	13:52764293	a	g	0.6826	0.1055	9.768e-11	+?	0	0	0	1	4964
8	132134534	8:132134534	a	c	-0.191	0.0328	5.637e-09	+-	77.8	4.51	1	0.0337	5825
10	106949120	10:106949120	c	g	-0.1843	0.0292	2.76e-10	+-	81.7	5.478	1	0.01926	5825
2	6585387	2:6585387	a	g	-0.2021	0.0356	1.427e-08	+-	5	1.052	1	0.305	5825
10	107265850	10:107265850	c	g	-0.1593	0.026	9.031e-10	--	0	0.553	1	0.4569	5825
20	52657262	20:52657262	t	c	-0.1672	0.0285	4.678e-09	--	0	0.56	1	0.4542	5825
1	228505518	1:228505518	t	c	-0.1275	0.0232	3.632e-08	--	0	0.113	1	0.7372	5825
16	66405272	16:66405272	a	g	-0.1326	0.0207	1.633e-10	--	0	0.076	1	0.7825	5825
15	99350543	15:99350543	a	g	-0.1778	0.0301	3.409e-09	--	0	0.02	1	0.8865	5825
10	44333751	10:44333751	t	c	0.182	0.0283	1.226e-10	++	0	0.334	1	0.5636	5825
10	106280827	10:106280827	a	g	-0.2237	0.0325	6.123e-12	+-	64.1	2.788	1	0.09497	5825
2	222561873	2:222561873	t	c	-0.1429	0.0248	7.983e-09	+-	51.4	2.057	1	0.1515	5825
20	52663140	20:52663140	t	c	0.1597	0.0272	4.634e-09	++	0	0.33	1	0.5656	5825
10	106271600	10:106271600	t	g	0.1373	0.0239	8.904e-09	++	0	0.034	1	0.8544	5825
18	7365293	18:7365293	g	gct	-0.2339	0.0365	1.556e-10	--	0	0.022	1	0.8833	5825
5	96685287	5:96685287	a	g	-0.1358	0.0248	4.477e-08	+-	74.7	3.953	1	0.04678	5825
14	33068053	14:33068053	t	c	0.1793	0.031	7.111e-09	++	0	0.119	1	0.7299	5825
10	107026303	10:107026303	t	c	-0.1912	0.0295	8.911e-11	--	48.7	1.95	1	0.1625	5825
8	70515950	8:70515950	ctgag	c	0.1938	0.0331	4.778e-09	++	0	0.061	1	0.8046	5825
23	44659659	23:44659659	a	c	-0.1016	0.0177	9.649e-09	--	0	0.29	1	0.5903	5822
13	64442774	13:64442774	t	c	0.1538	0.0264	5.531e-09	++	31.7	1.463	1	0.2264	5825
13	103904099	13:103904099	a	g	-0.1839	0.0314	5.009e-09	+-	3.9	1.041	1	0.3076	5825
23	96945180	23:96945180	a	g	0.0864	0.0156	2.963e-08	++	0	0.008	1	0.9269	5822
23	46265015	23:46265015	c	g	0.1732	0.0217	1.414e-15	-+	0	0.966	1	0.3258	5822
16	7647616	16:7647616	a	g	0.2022	0.0346	5.116e-09	-+	73.8	3.824	1	0.05052	5825
17	60294661	17:60294661	a	g	-0.1832	0.0332	3.429e-08	+-	29.6	1.42	1	0.2334	5825
11	115582097	11:115582097	t	g	-0.1162	0.0211	3.47e-08	--	0	0.071	1	0.7905	5825
10	106275164	10:106275164	a	g	-0.1725	0.0284	1.183e-09	--	7.8	1.085	1	0.2976	5825
21	38399291	21:38399291	a	g	0.2188	0.032	7.524e-12	++	70.6	3.406	1	0.06498	5825
10	107057534	10:107057534	a	c	0.1864	0.0291	1.554e-10	-+	75.3	4.048	1	0.04424	5825
16	88495493	16:88495493	a	t	0.1713	0.0304	1.779e-08	-+	56.6	2.303	1	0.1292	5825
3	85823688	3:85823688	a	c	0.1801	0.0316	1.264e-08	-+	49.7	1.989	1	0.1584	5825
10	116063026	10:116063026	t	c	-0.2189	0.0356	7.732e-10	--	0	0.024	1	0.8763	5825
2	193509816	2:193509816	c	g	-0.2095	0.0303	4.377e-12	+-	83.2	5.945	1	0.01476	5825
5	144966808	5:144966808	a	g	0.1427	0.0262	4.96e-08	-+	0	0.315	1	0.5744	5825
10	4611060	10:4611060	t	c	-0.1234	0.022	1.893e-08	--	0	0.126	1	0.7229	5825
12	62719206	12:62719206	a	g	-0.1118	0.0195	1.005e-08	--	0	0.802	1	0.3704	5825
10	106243380	10:106243380	t	c	0.2197	0.0322	9.405e-12	-+	57.8	2.369	1	0.1238	5825
6	42750786	6:42750786	t	c	-0.168	0.024	2.505e-12	--	0	0.396	1	0.529	5825
2	226871687	2:226871687	t	c	0.1952	0.0309	2.732e-10	-+	90.2	10.156	1	0.001438	5825
17	71079762	17:71079762	a	g	-0.1865	0.0337	3.224e-08	--	0	0.654	1	0.4188	5825
6	70176041	6:70176041	g	ga	0.2274	0.0345	4.309e-11	++	59.3	2.454	1	0.1172	5825
20	17823853	20:17823853	a	g	-0.1332	0.0243	3.989e-08	+-	70.2	3.358	1	0.06688	5825
9	20426880	9:20426880	a	g	-0.2021	0.0305	3.376e-11	+-	4.6	1.048	1	0.3059	5825
14	70356933	14:70356933	t	c	0.2075	0.0354	4.797e-09	++	0	0.366	1	0.5454	5825
10	107318849	10:107318849	t	c	-0.1573	0.0265	3.031e-09	--	0	0.256	1	0.613	5825
12	25483061	12:25483061	t	c	0.2114	0.0357	3.263e-09	-+	67.8	3.107	1	0.07796	5825
2	193696377	2:193696377	a	g	0.2385	0.0329	3.885e-13	-+	85	6.658	1	0.009874	5825
1	92404156	1:92404156	t	c	0.1499	0.0263	1.219e-08	-+	69.4	3.264	1	0.07082	5825
8	11031767	8:11031767	c	g	0.2027	0.0318	1.92e-10	++	0	0.027	1	0.8692	5825
9	11993571	9:11993571	t	g	0.151	0.0271	2.491e-08	-+	75.8	4.128	1	0.04219	5825
1	184437886	1:184437886	ct	c	-0.1359	0.023	3.608e-09	+-	70	3.332	1	0.06793	5825
12	62673192	12:62673192	t	g	-0.1139	0.0198	9.352e-09	--	0	0.506	1	0.4768	5825
4	148393301	4:148393301	a	t	-0.2028	0.0308	4.378e-11	--	0	0.286	1	0.5928	5825
1	164624656	1:164624656	a	g	-0.2037	0.036	1.528e-08	--	0	0.012	1	0.9138	5825
2	193362557	2:193362557	t	g	-0.24	0.033	3.408e-13	+-	83.9	6.213	1	0.01268	5825
10	43055387	10:43055387	t	g	-0.2088	0.0328	1.978e-10	+-	74.9	3.988	1	0.04583	5825
13	100251795	13:100251795	ct	c	-0.1915	0.0327	4.683e-09	--	40.9	1.691	1	0.1934	5825
13	91682305	13:91682305	t	c	0.2012	0.0344	5.121e-09	-+	0	0.352	1	0.553	5825
16	82391609	16:82391609	t	ta	0.218	0.0392	2.652e-08	++	0	0.362	1	0.5472	5825
10	106353340	10:106353340	a	g	-0.1574	0.0269	4.806e-09	--	32.9	1.49	1	0.2223	5825
8	25748482	8:25748482	t	g	0.1441	0.024	2.01e-09	++	0	0.062	1	0.8027	5825
1	242094965	1:242094965	t	c	0.217	0.0337	1.148e-10	++	67.5	3.079	1	0.0793	5825
22	39701910	22:39701910	a	g	0.117	0.0199	4.213e-09	++	0	0.384	1	0.5354	5825
23	116379456	23:116379456	a	g	-0.096	0.017	1.511e-08	+-	44.8	1.812	1	0.1782	5822
9	20342648	9:20342648	t	c	-0.1921	0.0295	7.008e-11	--	0	0.153	1	0.6962	5825
13	62993661	13:62993661	a	g	0.1701	0.0299	1.298e-08	++	0	0.197	1	0.6574	5825
5	168969936	5:168969936	t	c	0.1927	0.0324	2.853e-09	++	34.3	1.523	1	0.2172	5825

## Sheet: Ferritin meta-analysis
Table S6. Statistically significant results from the ferritin EstBB+UKB meta-analysis.
Chromosome	Position	MarkerName	Allele1	Allele2	Effect	StdErr	P-value	Direction	HetISq	HetChiSq	HetDf	HetPVal	TotalSampleSize
17	57429512	17:57429512	a	t	0.0667	0.0104	1.225e-10	++	45.1	1.822	1	0.177	131187
17	56819417	17:56819417	a	g	0.0478	0.0061	2.907e-15	++	95	19.869	1	8.294e-06	131187
17	57101538	17:57101538	a	g	0.0469	0.006	5.655e-15	++	94.2	17.293	1	3.203e-05	131187
12	51377859	12:51377859	a	c	0.0377	0.0068	2.473e-08	++	78	4.539	1	0.03313	131187
17	58001690	17:58001690	g	ga	0.0318	0.0054	3.996e-09	++	91.9	12.409	1	0.0004272	131187
17	57107728	17:57107728	t	c	0.0469	0.006	5.556e-15	++	94.5	18.171	1	2.02e-05	131187
17	57918908	17:57918908	t	c	-0.0358	0.0064	2.573e-08	--	90.1	10.095	1	0.001486	131187
17	57099412	17:57099412	t	g	-0.0695	0.0092	4.356e-14	-?	0	0	0	1	49909
17	57884397	17:57884397	a	t	0.0369	0.0058	2.217e-10	++	87.1	7.738	1	0.005408	131187
17	57031742	17:57031742	a	g	0.0478	0.006	2.532e-15	++	95	20.125	1	7.253e-06	131187
17	57078419	17:57078419	t	g	0.9433	0.1553	1.243e-09	+?	0	0	0	1	49909
17	57963537	17:57963537	a	g	-0.0313	0.0054	6.84e-09	--	92.1	12.647	1	0.0003761	131187
14	34410892	14:34410892	t	c	0.0328	0.0056	3.875e-09	++	93.5	15.43	1	8.563e-05	131187
1	169160458	1:169160458	t	c	-0.1703	0.0197	5.959e-18	--	78.9	4.737	1	0.02951	131187
17	57875292	17:57875292	a	g	-0.031	0.0053	6.544e-09	--	92	12.43	1	0.0004224	131187
17	56648277	17:56648277	t	c	0.0479	0.006	2.184e-15	++	94.6	18.448	1	1.746e-05	131187
1	169272451	1:169272451	a	t	-0.0712	0.0131	4.843e-08	--	54.9	2.219	1	0.1363	131187
1	169481176	1:169481176	a	t	-0.0615	0.0112	3.854e-08	-+	0	0.019	1	0.89	131187
17	57919763	17:57919763	t	c	0.8099	0.0867	9.31e-21	+-	0	0.124	1	0.7252	131187
17	57779710	17:57779710	a	g	-0.3599	0.0257	1.276e-44	--	0	0	1	0.9962	131187
17	57438099	17:57438099	cgt	c	-0.0323	0.0053	1.088e-09	--	87	7.677	1	0.005592	131187
17	56320790	17:56320790	t	c	0.21	0.0181	3.949e-31	++	32.9	1.489	1	0.2223	131187
17	57892640	17:57892640	a	t	-0.0357	0.0064	2.751e-08	--	90.2	10.179	1	0.00142	131187
17	56489279	17:56489279	t	c	-0.052	0.0062	4.243e-17	--	96.2	26.057	1	3.315e-07	131187
17	56429675	17:56429675	c	g	-0.0468	0.0063	7.828e-14	-?	0	0	0	1	49909
17	56458183	17:56458183	a	c	0.0522	0.0062	4.279e-17	++	95.7	23.31	1	1.379e-06	131187
17	57480474	17:57480474	a	g	0.0637	0.0102	4.131e-10	++	14	1.162	1	0.281	131187
17	58014277	17:58014277	t	c	0.0314	0.0054	5.884e-09	++	92.2	12.812	1	0.0003444	131187
15	45385916	15:45385916	t	c	0.0685	0.0094	3.744e-13	++	91.5	11.781	1	0.0005983	131187
17	57954905	17:57954905	t	g	0.0394	0.0067	3.493e-09	++	90.5	10.547	1	0.001164	131187
17	56672309	17:56672309	a	g	0.0479	0.006	2.145e-15	++	94.6	18.477	1	1.72e-05	131187
17	57806011	17:57806011	t	g	0.0346	0.0063	3.431e-08	++	90.1	10.082	1	0.001497	131187
12	51399050	12:51399050	t	g	-0.0383	0.0068	1.576e-08	--	77.8	4.515	1	0.03361	131187
17	57402480	17:57402480	t	c	-0.0599	0.01	1.785e-09	--	25.5	1.343	1	0.2465	131187
17	57390240	17:57390240	t	g	0.0623	0.01	4.644e-10	++	44.6	1.804	1	0.1793	131187
17	56878062	17:56878062	a	g	0.0478	0.0061	2.908e-15	++	94.9	19.75	1	8.828e-06	131187
17	57456292	17:57456292	a	g	0.0315	0.0053	2.998e-09	++	86.6	7.449	1	0.006348	131187
17	57423326	17:57423326	t	c	0.0463	0.0056	1.151e-16	++	91.6	11.912	1	0.0005577	131187
1	169479974	1:169479974	t	c	0.0615	0.0112	3.838e-08	++	0	0.001	1	0.9783	131187
17	57947212	17:57947212	t	c	-0.0301	0.0054	2.593e-08	--	92.8	13.931	1	0.0001897	131187
1	169519049	1:169519049	t	c	-0.1822	0.0203	3.231e-19	--	79.2	4.807	1	0.02835	131187
17	57872494	17:57872494	a	g	0.0357	0.0064	2.769e-08	++	90.3	10.357	1	0.00129	131187
17	57907768	17:57907768	a	t	-0.0354	0.0064	3.683e-08	--	90.6	10.584	1	0.001141	131187
17	57448109	17:57448109	cacagaggaaggg	c	0.0317	0.0053	2.317e-09	++	86.8	7.564	1	0.005954	131187
17	57360212	17:57360212	c	g	0.0312	0.0056	2.29e-08	++	89	9.131	1	0.002513	131187
17	56580413	17:56580413	t	g	0.0475	0.0061	3.951e-15	++	94.7	18.951	1	1.341e-05	131187
17	57139783	17:57139783	c	g	0.9876	0.155	1.87e-10	+?	0	0	0	1	49909
17	56888737	17:56888737	t	c	-0.0709	0.0093	2.308e-14	--	77.4	4.427	1	0.03538	131187
17	57901652	17:57901652	a	g	-0.0305	0.0053	1.148e-08	--	91.3	11.489	1	0.0007001	131187
17	56920949	17:56920949	t	g	0.0478	0.006	2.607e-15	++	94.9	19.634	1	9.38e-06	131187
15	45397889	15:45397889	t	c	0.0685	0.0095	6.485e-13	++	93.1	14.421	1	0.0001462	131187
17	57859705	17:57859705	t	c	0.0346	0.0063	3.288e-08	++	89.9	9.881	1	0.00167	131187
17	57966233	17:57966233	t	c	0.0396	0.0067	3.03e-09	++	90.5	10.575	1	0.001146	131187
1	169477574	1:169477574	a	c	-0.0612	0.0112	4.313e-08	--	0	0	1	0.9963	131187
17	58272004	17:58272004	a	t	0.6624	0.0861	1.46e-14	++	0	0.57	1	0.4503	131187
15	45408699	15:45408699	t	c	-0.0551	0.0089	5.867e-10	--	92.6	13.598	1	0.0002264	131187
17	57955071	17:57955071	a	g	-0.0313	0.0054	6.536e-09	--	92.1	12.591	1	0.0003875	131187
17	57389731	17:57389731	a	g	0.0605	0.01	1.247e-09	++	43.9	1.784	1	0.1817	131187
17	57966230	17:57966230	a	g	0.0396	0.0067	3.026e-09	++	90.7	10.716	1	0.001062	131187
2	190372796	2:190372796	a	t	0.0734	0.013	1.811e-08	++	94.3	17.681	1	2.612e-05	131187
17	57965169	17:57965169	t	c	-0.0394	0.0067	3.44e-09	--	90.4	10.413	1	0.001251	131187
12	51388600	12:51388600	a	ac	0.0383	0.0068	1.568e-08	++	79.1	4.776	1	0.02886	131187
17	56802693	17:56802693	c	g	0.0479	0.006	2.457e-15	++	94.8	19.188	1	1.184e-05	131187
19	49431130	19:49431130	a	c	0.2549	0.0415	8.198e-10	++	67.4	3.067	1	0.07992	131187
17	57823685	17:57823685	a	g	0.0352	0.0057	6.196e-10	++	81.2	5.316	1	0.02113	131187
17	57821430	17:57821430	a	g	0.0357	0.0057	3.915e-10	++	81.2	5.306	1	0.02125	131187
17	57811407	17:57811407	a	c	-0.0342	0.0063	4.583e-08	--	90	10.039	1	0.001533	131187
17	57958124	17:57958124	t	c	0.0394	0.0067	3.485e-09	++	90.6	10.601	1	0.00113	131187
17	57384444	17:57384444	a	g	-0.0333	0.0055	1.617e-09	--	91.2	11.304	1	0.0007734	131187
17	56290051	17:56290051	t	g	-0.9616	0.1247	1.261e-14	-?	0	0	0	1	49909
17	57836924	17:57836924	a	g	-0.0346	0.0057	1.215e-09	--	81.3	5.339	1	0.02085	131187
17	57974476	17:57974476	a	g	0.0543	0.0086	2.225e-10	++	89.6	9.66	1	0.001883	131187
17	57997527	17:57997527	t	c	0.0395	0.0067	3.419e-09	++	90.7	10.719	1	0.00106	131187
2	190415033	2:190415033	a	g	0.0508	0.0079	1.109e-10	++	96.2	26.506	1	2.628e-07	131187
17	57889405	17:57889405	t	g	-0.0365	0.0058	3.61e-10	--	86.1	7.173	1	0.007401	131187
17	56958867	17:56958867	a	g	-0.0479	0.006	2.33e-15	--	95.2	20.639	1	5.546e-06	131187
17	56703769	17:56703769	a	c	-0.0484	0.006	1.295e-15	--	94.6	18.432	1	1.76e-05	131187
17	56904629	17:56904629	g	gc	0.0479	0.006	2.406e-15	++	94.9	19.61	1	9.495e-06	131187
17	56769979	17:56769979	t	c	0.0475	0.006	4.189e-15	++	94.9	19.429	1	1.044e-05	131187
17	56814064	17:56814064	a	at	0.0479	0.0061	2.681e-15	++	94.9	19.555	1	9.773e-06	131187
17	57735985	17:57735985	t	c	-0.1002	0.0132	2.818e-14	--	0	0.197	1	0.6573	131187
17	56988424	17:56988424	a	c	0.0479	0.006	2.18e-15	++	94.8	19.181	1	1.189e-05	131187
17	56421270	17:56421270	a	g	0.0432	0.0056	1.219e-14	++	95.4	21.884	1	2.896e-06	131187
17	56431453	17:56431453	a	g	-0.0467	0.0063	8.259e-14	--	90.1	10.145	1	0.001447	131187
17	57910263	17:57910263	t	c	0.0367	0.0058	2.694e-10	++	87.2	7.807	1	0.005205	131187
17	57460726	17:57460726	a	g	-0.0639	0.0102	3.693e-10	--	26.9	1.368	1	0.2421	131187
17	56714057	17:56714057	t	c	0.0479	0.006	2.035e-15	++	94.6	18.43	1	1.762e-05	131187
17	56957357	17:56957357	t	c	0.0479	0.006	2.408e-15	++	95.2	20.649	1	5.517e-06	131187
2	190389160	2:190389160	a	t	0.0944	0.0151	3.957e-10	++	96	25.083	1	5.491e-07	131187
17	57440512	17:57440512	g	gat	-0.0808	0.011	1.816e-13	-?	0	0	0	1	49909
17	56453731	17:56453731	t	ta	0.0336	0.0055	1.036e-09	++	73.4	3.755	1	0.05265	131187
17	58656711	17:58656711	a	g	0.0833	0.0136	8.58e-10	+-	0	0.138	1	0.7108	131187
1	169032877	1:169032877	t	c	-0.1465	0.0222	4.327e-11	--	0	0.001	1	0.9712	131187
17	56421097	17:56421097	t	g	-0.0429	0.0056	1.759e-14	--	95.5	22	1	2.727e-06	131187
17	58036499	17:58036499	a	c	0.0311	0.0054	8.524e-09	++	92.3	12.947	1	0.0003205	131187
2	190432172	2:190432172	c	g	0.0478	0.008	1.837e-09	++	96.1	25.473	1	4.486e-07	131187
17	56673602	17:56673602	t	c	-0.0479	0.006	2.145e-15	--	94.6	18.464	1	1.731e-05	131187
17	56523082	17:56523082	c	g	0.0604	0.0088	5.648e-12	++	81.2	5.33	1	0.02096	131187
15	45395584	15:45395584	a	g	-0.0688	0.0095	3.639e-13	--	93.2	14.75	1	0.0001227	131187
17	57965731	17:57965731	a	g	0.0396	0.0067	3.043e-09	++	90.3	10.269	1	0.001353	131187
17	57390652	17:57390652	a	t	-0.0603	0.01	1.415e-09	--	44.5	1.802	1	0.1794	131187
17	56476781	17:56476781	a	agagtcttagagacttgc	0.0526	0.0062	2.644e-17	++	95.9	24.214	1	8.621e-07	131187
2	190409198	2:190409198	a	t	0.0931	0.0148	3.092e-10	++	96.2	26.473	1	2.673e-07	131187
17	57950026	17:57950026	cat	c	-0.0313	0.0054	6.588e-09	--	92	12.433	1	0.0004218	131187
17	57972601	17:57972601	a	t	-0.0313	0.0054	6.264e-09	--	92.2	12.9	1	0.0003287	131187
2	190411813	2:190411813	c	g	-0.0508	0.0079	1.164e-10	--	96	25.158	1	5.281e-07	131187
17	57822354	17:57822354	a	g	-0.0345	0.0063	3.76e-08	--	89.9	9.949	1	0.00161	131187
15	45408691	15:45408691	c	g	0.0547	0.0099	3.492e-08	++	94	16.652	1	4.491e-05	131187
17	57892825	17:57892825	a	attt	0.0357	0.0064	2.736e-08	++	90.3	10.327	1	0.001311	131187
1	169481223	1:169481223	c	g	-0.0615	0.0112	3.854e-08	-+	0	0.019	1	0.89	131187
17	57836767	17:57836767	a	g	-0.0341	0.0063	4.956e-08	--	90	9.997	1	0.001568	131187
17	56668186	17:56668186	a	g	0.0479	0.006	2.145e-15	++	94.6	18.473	1	1.723e-05	131187
17	56472119	17:56472119	t	g	-0.0524	0.0062	3.429e-17	--	95.7	23.186	1	1.47e-06	131187
1	169090748	1:169090748	t	c	0.1703	0.0198	7.122e-18	++	79.3	4.831	1	0.02794	131187
17	57989860	17:57989860	a	g	0.0314	0.0054	6.1e-09	++	92.3	12.998	1	0.0003118	131187
2	190428193	2:190428193	a	g	-0.0479	0.0079	1.556e-09	--	96.1	25.607	1	4.186e-07	131187
17	56447952	17:56447952	c	g	0.0553	0.0068	2.76e-16	++	92.9	13.995	1	0.0001833	131187
17	57139134	17:57139134	a	g	0.0467	0.006	7.438e-15	++	94.6	18.69	1	1.538e-05	131187
17	58012351	17:58012351	c	g	0.0396	0.0067	3.342e-09	++	90.5	10.515	1	0.001184	131187
17	56640834	17:56640834	t	c	0.0477	0.006	2.461e-15	++	94.6	18.436	1	1.757e-05	131187
14	34408083	14:34408083	t	g	0.0323	0.0056	6.604e-09	++	93.3	14.915	1	0.0001125	131187
17	56540110	17:56540110	a	g	0.0473	0.0061	5.991e-15	++	94.8	19.107	1	1.236e-05	131187
17	57419998	17:57419998	t	c	-0.0393	0.0055	1.276e-12	--	84.3	6.353	1	0.01172	131187
17	57408572	17:57408572	t	c	-0.0392	0.0055	6.798e-13	--	90.4	10.446	1	0.001229	131187
17	56540267	17:56540267	t	c	0.0473	0.0061	6.039e-15	++	94.4	17.906	1	2.321e-05	131187
17	57160513	17:57160513	c	g	0.0466	0.006	8.007e-15	++	94.6	18.396	1	1.795e-05	131187
17	57889192	17:57889192	t	g	0.0305	0.0053	1.134e-08	++	91.3	11.539	1	0.0006815	131187
17	56718205	17:56718205	t	c	0.0477	0.006	2.727e-15	++	94.6	18.359	1	1.83e-05	131187
17	56899371	17:56899371	a	g	0.0479	0.006	2.409e-15	++	94.9	19.661	1	9.248e-06	131187
15	45385626	15:45385626	t	c	0.0697	0.0093	8.812e-14	++	91.5	11.777	1	0.0005997	131187
17	57466504	17:57466504	a	g	0.0314	0.0053	3.357e-09	++	87.1	7.751	1	0.00537	131187
17	58299311	17:58299311	a	t	1.3115	0.2206	2.752e-09	+?	0	0	0	1	49909
17	56737553	17:56737553	a	g	0.0476	0.006	3.438e-15	++	94.5	18.223	1	1.965e-05	131187
17	57181524	17:57181524	t	c	0.0464	0.006	1.05e-14	++	95	19.857	1	8.348e-06	131187
17	56458129	17:56458129	a	c	-0.0522	0.0062	4.248e-17	--	95.9	24.377	1	7.92e-07	131187
17	56680994	17:56680994	t	c	-0.0479	0.006	2.166e-15	--	94.6	18.374	1	1.815e-05	131187
17	57992145	17:57992145	t	tatc	0.0391	0.0067	5.435e-09	++	90.4	10.463	1	0.001218	131187
12	51387938	12:51387938	t	c	0.0383	0.0068	1.576e-08	++	76.7	4.301	1	0.03809	131187
15	45399467	15:45399467	a	g	0.0677	0.0094	6.794e-13	++	92	12.469	1	0.0004138	131187
1	169467654	1:169467654	a	g	0.1849	0.0205	1.607e-19	++	76.4	4.229	1	0.03975	131187
17	57854783	17:57854783	t	c	0.0346	0.0063	3.274e-08	++	90.4	10.462	1	0.001219	131187
17	57875554	17:57875554	a	g	0.0357	0.0064	2.766e-08	++	90.1	10.07	1	0.001507	131187
17	57889985	17:57889985	a	g	0.0357	0.0064	2.764e-08	++	90	10.006	1	0.00156	131187
1	169081792	1:169081792	t	g	0.1146	0.0169	1.049e-11	++	8.6	1.094	1	0.2955	131187
17	57860157	17:57860157	a	ag	0.0346	0.0063	3.278e-08	++	90.2	10.251	1	0.001366	131187
2	190390963	2:190390963	c	g	-0.0965	0.0151	1.776e-10	--	96.3	26.963	1	2.074e-07	131187
17	57816578	17:57816578	t	c	-0.0342	0.0063	4.514e-08	--	89.9	9.864	1	0.001685	131187
17	56705755	17:56705755	t	c	-0.0483	0.006	1.328e-15	--	94.6	18.436	1	1.757e-05	131187
17	56326759	17:56326759	a	g	0.0741	0.0105	1.681e-12	++	83	5.896	1	0.01517	131187
2	190433289	2:190433289	t	c	-0.0477	0.008	2.162e-09	--	96.1	25.581	1	4.241e-07	131187
17	57909429	17:57909429	a	t	0.0305	0.0053	1.178e-08	++	91.7	12.011	1	0.000529	131187
17	56840587	17:56840587	a	g	-0.0478	0.0061	2.795e-15	--	94.9	19.748	1	8.835e-06	131187
17	57887952	17:57887952	a	g	0.0357	0.0064	2.763e-08	++	90	10.028	1	0.001542	131187
2	190407500	2:190407500	a	g	-0.0931	0.0148	3.009e-10	--	96.1	25.839	1	3.712e-07	131187
16	29817230	16:29817230	t	c	1.6679	0.3059	4.984e-08	+?	0	0	0	1	49909
15	45391455	15:45391455	a	g	-0.0697	0.0093	6.852e-14	--	91.7	12.104	1	0.0005031	131187
1	169470748	1:169470748	t	g	-0.0628	0.0112	2.29e-08	--	0	0.005	1	0.9449	131187
17	57877049	17:57877049	t	c	0.0357	0.0064	2.758e-08	++	90.4	10.431	1	0.001239	131187
17	56709034	17:56709034	a	g	0.0317	0.0053	3.136e-09	++	89.9	9.912	1	0.001642	131187
17	57841357	17:57841357	a	g	-0.0341	0.0063	4.948e-08	--	89.8	9.76	1	0.001783	131187
17	56716381	17:56716381	t	c	0.0313	0.0054	5.571e-09	++	90.2	10.197	1	0.001407	131187
17	58015149	17:58015149	t	c	-0.0314	0.0054	5.664e-09	--	92.1	12.653	1	0.000375	131187
17	57481483	17:57481483	t	c	0.0636	0.0102	4.266e-10	++	18.3	1.223	1	0.2687	131187
17	58844505	17:58844505	t	c	0.1359	0.0161	3.356e-17	++	23.1	1.301	1	0.254	131187
1	169514006	1:169514006	a	g	-0.0605	0.0111	4.751e-08	--	0	0	1	0.9822	131187
17	56430750	17:56430750	a	g	0.0433	0.0061	1.427e-12	++	89.6	9.613	1	0.001932	131187
17	57830473	17:57830473	a	c	-0.0302	0.0053	1.269e-08	--	89.5	9.502	1	0.002052	131187
17	57988607	17:57988607	t	g	0.0395	0.0067	3.469e-09	++	90.7	10.71	1	0.001065	131187
17	57369270	17:57369270	c	g	-0.0495	0.0061	8.505e-16	--	88.7	8.826	1	0.00297	131187
17	57826530	17:57826530	t	g	-0.0348	0.0057	9.317e-10	--	81.3	5.335	1	0.0209	131187
17	57951973	17:57951973	a	g	0.0394	0.0067	3.514e-09	++	90.6	10.629	1	0.001113	131187
17	56845247	17:56845247	t	c	0.0708	0.0093	2.498e-14	++	77.2	4.391	1	0.03614	131187
17	56467329	17:56467329	t	c	-1.3245	0.2205	1.904e-09	-?	0	0	0	1	49909
17	58046246	17:58046246	t	c	0.0399	0.0068	4.063e-09	++	90.9	11.047	1	0.0008885	131187
17	56658088	17:56658088	a	g	-0.0479	0.006	2.184e-15	--	94.6	18.467	1	1.728e-05	131187
17	57875396	17:57875396	t	c	-0.031	0.0053	6.555e-09	--	91.8	12.257	1	0.0004636	131187
15	45378095	15:45378095	g	gtaaa	-0.0691	0.0093	1.237e-13	--	90.9	10.966	1	0.000928	131187
15	45394467	15:45394467	g	ggt	-0.068	0.0091	1.03e-13	--	93.4	15.096	1	0.0001022	131187
17	56853833	17:56853833	a	g	0.0478	0.0061	2.959e-15	++	94.5	18.319	1	1.868e-05	131187
17	56589406	17:56589406	a	g	0.0474	0.006	4.394e-15	++	94.8	19.108	1	1.236e-05	131187
17	57926911	17:57926911	t	c	-0.0305	0.0054	1.247e-08	--	91.3	11.484	1	0.0007019	131187
17	57367050	17:57367050	a	g	0.0511	0.0063	5.129e-16	++	92	12.526	1	0.0004013	131187
17	57114788	17:57114788	a	g	0.0472	0.006	4.044e-15	++	94.6	18.539	1	1.665e-05	131187
17	59084913	17:59084913	t	c	0.1309	0.0166	2.698e-15	++	30.5	1.439	1	0.2303	131187
17	56429764	17:56429764	a	g	0.0316	0.0053	2.984e-09	++	88.9	8.984	1	0.002724	131187
17	57802047	17:57802047	t	g	0.0352	0.0057	6.396e-10	++	81.3	5.353	1	0.02069	131187
17	57990597	17:57990597	a	t	-0.0395	0.0067	3.444e-09	--	90.8	10.873	1	0.0009758	131187
17	57289661	17:57289661	a	g	-0.1733	0.0162	8.121e-27	--	16.1	1.192	1	0.275	131187
17	57482338	17:57482338	t	c	-0.0639	0.0102	4.147e-10	--	10.2	1.114	1	0.2912	131187
17	55922229	17:55922229	c	g	-0.305	0.0284	5.797e-27	--	0	0.03	1	0.862	131187
17	57078420	17:57078420	c	g	0.9433	0.1553	1.243e-09	+?	0	0	0	1	49909
17	56600748	17:56600748	a	c	-0.0471	0.006	6.407e-15	--	94.3	17.405	1	3.021e-05	131187
17	57894607	17:57894607	cctgggcaa	c	0.0352	0.0064	4.502e-08	++	90.2	10.182	1	0.001418	131187
15	45415487	15:45415487	t	c	-0.0537	0.0091	3.118e-09	--	93	14.303	1	0.0001556	131187
17	57370917	17:57370917	a	g	-0.0458	0.0066	5.45e-12	--	75.2	4.032	1	0.04464	131187
17	56816892	17:56816892	a	g	0.0478	0.0061	2.812e-15	++	94.8	19.286	1	1.125e-05	131187
1	169324793	1:169324793	t	c	-0.1608	0.0193	7.942e-17	--	79.8	4.954	1	0.02603	131187
17	57977942	17:57977942	a	g	0.0395	0.0067	3.527e-09	++	90.5	10.542	1	0.001167	131187
17	57455620	17:57455620	t	g	0.064	0.0102	3.279e-10	++	17.5	1.212	1	0.271	131187
17	56968532	17:56968532	t	g	0.0479	0.006	2.371e-15	++	95	20.138	1	7.206e-06	131187
17	57875907	17:57875907	a	g	-0.0357	0.0064	2.757e-08	--	90.5	10.499	1	0.001194	131187
17	57362386	17:57362386	t	c	0.1128	0.0126	3.258e-19	++	0	0.743	1	0.3886	131187
2	190381931	2:190381931	t	c	0.0395	0.0072	4.101e-08	++	94.4	17.9	1	2.328e-05	131187
17	56922629	17:56922629	a	c	0.0478	0.006	2.6e-15	++	94.9	19.604	1	9.527e-06	131187
17	56534409	17:56534409	ca	c	-0.0473	0.0061	6.089e-15	--	94.8	19.358	1	1.083e-05	131187
17	57433747	17:57433747	a	ag	-0.0659	0.0102	8.86e-11	--	21.7	1.277	1	0.2584	131187
17	56417287	17:56417287	t	c	-0.0458	0.0062	1.997e-13	--	89.2	9.247	1	0.002359	131187
1	169435027	1:169435027	t	c	0.1728	0.0199	3.523e-18	++	64.5	2.815	1	0.0934	131187
17	57801422	17:57801422	a	c	-0.0344	0.0063	3.969e-08	--	89.8	9.817	1	0.001729	131187
17	56804230	17:56804230	a	g	0.0476	0.006	3.784e-15	++	94.9	19.555	1	9.774e-06	131187
17	57989557	17:57989557	a	g	0.0395	0.0067	3.471e-09	++	90.6	10.68	1	0.001083	131187
17	58046076	17:58046076	a	g	0.0305	0.0054	2.004e-08	++	93	14.221	1	0.0001625	131187
17	56418456	17:56418456	t	tattacc	0.042	0.0061	5.145e-12	++	86.6	7.443	1	0.006368	131187
15	45386656	15:45386656	t	g	-0.0697	0.0094	1.619e-13	--	92.4	13.14	1	0.000289	131187
17	58042126	17:58042126	t	c	-0.0399	0.0067	2.737e-09	--	91.2	11.331	1	0.0007621	131187
17	57014709	17:57014709	t	c	0.0478	0.006	2.507e-15	++	95.1	20.408	1	6.256e-06	131187
17	57398065	17:57398065	a	g	0.0741	0.0109	1.179e-11	++	54.2	2.185	1	0.1393	131187
17	57439421	17:57439421	a	g	-0.076	0.0108	1.842e-12	--	0	0.268	1	0.6047	131187
15	45387550	15:45387550	a	g	0.0675	0.0094	6.599e-13	++	92.8	13.952	1	0.0001876	131187
17	58281729	17:58281729	a	g	0.0729	0.0117	4.084e-10	++	0	0.458	1	0.4986	131187
17	57437488	17:57437488	a	g	-0.0659	0.0102	8.871e-11	--	16.7	1.2	1	0.2733	131187
17	56223701	17:56223701	a	t	-0.324	0.0254	2.543e-37	--	0	0.058	1	0.8098	131187
17	57909373	17:57909373	a	g	0.0305	0.0053	1.179e-08	++	91.7	12.008	1	0.0005298	131187
17	57371432	17:57371432	a	g	-0.0442	0.0058	3.695e-14	--	90.8	10.907	1	0.000958	131187
17	57478774	17:57478774	t	c	-0.0637	0.0102	4.053e-10	--	17.8	1.217	1	0.27	131187
17	57892829	17:57892829	a	t	0.0357	0.0064	2.735e-08	++	90.3	10.332	1	0.001307	131187
17	56687190	17:56687190	a	c	-0.0484	0.006	1.202e-15	--	94.1	16.962	1	3.814e-05	131187
17	56417450	17:56417450	t	g	0.6823	0.0747	6.934e-20	+-	0	0.057	1	0.8107	131187
17	57054245	17:57054245	t	c	0.0475	0.006	3.536e-15	++	95	19.834	1	8.445e-06	131187
17	56687315	17:56687315	a	g	-0.0484	0.006	1.191e-15	--	94.6	18.416	1	1.775e-05	131187
17	57013337	17:57013337	c	g	0.0476	0.0061	3.956e-15	++	94.9	19.765	1	8.759e-06	131187
17	57164195	17:57164195	a	t	0.0466	0.006	8.195e-15	++	95	20.122	1	7.264e-06	131187
17	58620567	17:58620567	t	c	0.0625	0.0105	2.428e-09	++	0	0.706	1	0.4009	131187
17	56432743	17:56432743	t	c	0.0468	0.0063	6.904e-14	++	90.2	10.195	1	0.001408	131187
12	51390093	12:51390093	a	c	0.0384	0.0068	1.434e-08	++	76.4	4.241	1	0.03945	131187
17	57992410	17:57992410	t	c	-0.0314	0.0054	5.696e-09	--	92.3	12.996	1	0.0003122	131187
17	56751145	17:56751145	c	g	-6.9235	0.7194	6.358e-22	-?	0	0	0	1	49909
17	57911230	17:57911230	a	g	0.0308	0.0053	8.716e-09	++	91.8	12.263	1	0.0004621	131187
17	57513532	17:57513532	t	c	0.0495	0.0077	1.017e-10	++	91.7	12.077	1	0.0005106	131187
17	56432362	17:56432362	c	g	-0.0468	0.0063	6.922e-14	--	90.3	10.269	1	0.001353	131187
12	51404122	12:51404122	a	g	0.0383	0.0068	1.586e-08	++	78	4.551	1	0.03289	131187
15	45392075	15:45392075	a	g	-0.0693	0.0092	3.797e-14	--	93	14.376	1	0.0001497	131187
17	55874067	17:55874067	cag	c	-5.5075	0.7673	7.082e-13	-?	0	0	0	1	49909
17	56475599	17:56475599	t	c	0.0524	0.0062	3.271e-17	++	95.7	23.19	1	1.468e-06	131187
17	56718829	17:56718829	t	ttttc	0.0477	0.006	2.727e-15	++	94.8	19.262	1	1.139e-05	131187
17	56644816	17:56644816	t	c	-0.0706	0.0093	2.651e-14	--	77.4	4.419	1	0.03555	131187
15	96497945	15:96497945	c	g	0.5533	0.1004	3.568e-08	+-	53.3	2.14	1	0.1435	131187
17	57450320	17:57450320	t	c	-0.0318	0.0053	2.19e-09	--	87.7	8.112	1	0.004398	131187
17	56782555	17:56782555	a	c	0.0483	0.006	1.311e-15	++	94.7	18.818	1	1.438e-05	131187
17	57853214	17:57853214	a	c	-0.0357	0.0057	4.528e-10	--	83.6	6.11	1	0.01344	131187
12	51410745	12:51410745	t	c	-0.0381	0.0068	1.877e-08	--	77.2	4.38	1	0.03636	131187
17	57177549	17:57177549	a	g	0.0463	0.006	1.085e-14	++	94.5	18.088	1	2.109e-05	131187
17	56695923	17:56695923	t	c	0.0484	0.006	1.253e-15	++	94.6	18.424	1	1.768e-05	131187
17	57986975	17:57986975	t	c	0.0315	0.0054	5.338e-09	++	92.1	12.594	1	0.0003869	131187
2	190418690	2:190418690	t	c	0.0484	0.0076	1.869e-10	++	96.6	29.001	1	7.234e-08	131187
17	57928290	17:57928290	t	c	-0.0305	0.0054	1.257e-08	--	91.4	11.615	1	0.0006542	131187
17	56897827	17:56897827	t	c	0.0479	0.006	2.402e-15	++	95	19.889	1	8.208e-06	131187
15	45374055	15:45374055	t	c	0.0653	0.011	3.092e-09	++	89.9	9.903	1	0.00165	131187
17	56450524	17:56450524	t	c	0.0327	0.0055	2.599e-09	++	57.4	2.347	1	0.1256	131187
12	51403903	12:51403903	a	g	0.0383	0.0068	1.589e-08	++	77.1	4.371	1	0.03656	131187
17	57906288	17:57906288	c	g	0.0365	0.0058	3.617e-10	++	86.9	7.653	1	0.005668	131187
17	57822125	17:57822125	t	c	0.0345	0.0063	3.756e-08	++	90	10.002	1	0.001564	131187
17	58031412	17:58031412	a	g	-0.0316	0.0054	4.902e-09	--	92.4	13.098	1	0.0002956	131187
17	57956364	17:57956364	a	g	0.916	0.1174	6.1e-15	+?	0	0	0	1	49909
17	56968554	17:56968554	t	c	0.0479	0.006	2.29e-15	++	94.7	18.798	1	1.453e-05	131187
17	57372164	17:57372164	t	c	-0.0578	0.0091	1.879e-10	--	38.7	1.631	1	0.2015	131187
17	56886624	17:56886624	a	t	0.0478	0.0061	2.927e-15	++	94.9	19.749	1	8.83e-06	131187
17	56816684	17:56816684	t	c	0.4089	0.0266	2.969e-53	+-	0	0.003	1	0.954	131187
17	57454267	17:57454267	a	g	-0.0323	0.0053	1.069e-09	--	86.7	7.503	1	0.006158	131187
17	56901103	17:56901103	a	t	-0.0479	0.006	2.408e-15	--	94.9	19.665	1	9.229e-06	131187
12	51403891	12:51403891	a	g	0.0383	0.0068	1.586e-08	++	77.9	4.534	1	0.03323	131187
17	56510305	17:56510305	a	g	0.0469	0.006	6.863e-15	++	94.9	19.774	1	8.718e-06	131187
17	56771096	17:56771096	t	c	0.0475	0.006	4.126e-15	++	94.6	18.486	1	1.712e-05	131187
17	57814641	17:57814641	a	g	-0.0341	0.0063	4.814e-08	--	89.9	9.905	1	0.001648	131187
17	57883646	17:57883646	t	c	0.031	0.0053	6.582e-09	++	91.7	12.099	1	0.0005044	131187
17	57960436	17:57960436	a	g	-0.0394	0.0067	3.469e-09	--	90.2	10.251	1	0.001366	131187
17	57163501	17:57163501	t	c	0.0465	0.006	8.96e-15	++	94.6	18.436	1	1.757e-05	131187
17	57360222	17:57360222	t	c	-0.0312	0.0056	2.3e-08	--	88.8	8.945	1	0.002782	131187
2	190373115	2:190373115	a	c	-0.0735	0.013	1.74e-08	--	94.3	17.548	1	2.802e-05	131187
17	57440584	17:57440584	a	g	-0.0329	0.0053	5.321e-10	--	84.6	6.514	1	0.01071	131187
17	56900738	17:56900738	a	g	0.0479	0.006	2.41e-15	++	94.9	19.692	1	9.097e-06	131187
17	57953233	17:57953233	c	g	0.0312	0.0054	7.374e-09	++	91.9	12.398	1	0.0004297	131187
17	57849456	17:57849456	a	g	0.0346	0.0057	1.206e-09	++	81.5	5.414	1	0.01997	131187
17	56185233	17:56185233	t	c	0.3774	0.0276	1.666e-42	+-	0	0.077	1	0.7819	131187
17	57162135	17:57162135	a	g	-0.0693	0.0092	4.88e-14	--	81	5.262	1	0.0218	131187
12	51425352	12:51425352	t	c	-0.0385	0.0068	1.331e-08	--	76	4.162	1	0.04135	131187
17	56936867	17:56936867	a	g	-0.0478	0.006	2.661e-15	--	95.2	20.851	1	4.965e-06	131187
17	57933609	17:57933609	a	g	-0.0308	0.0054	1.087e-08	--	91.7	12.068	1	0.0005129	131187
2	190396563	2:190396563	t	g	-0.0967	0.0151	1.563e-10	--	96.1	25.479	1	4.473e-07	131187
17	58539503	17:58539503	a	g	-0.0632	0.0104	1.254e-09	--	0	0.212	1	0.6455	131187
17	56639853	17:56639853	t	c	0.0478	0.006	2.252e-15	++	94.6	18.452	1	1.742e-05	131187
1	169472899	1:169472899	a	g	-0.062	0.0112	3.294e-08	--	0	0	1	0.9931	131187
15	45385496	15:45385496	a	t	-0.0708	0.009	4.132e-15	--	92.3	12.993	1	0.0003127	131187
17	57896022	17:57896022	t	g	-0.0358	0.0064	2.569e-08	--	90.4	10.434	1	0.001237	131187
2	190396766	2:190396766	t	c	-0.0967	0.0151	1.566e-10	--	96.1	25.431	1	4.586e-07	131187
17	55740739	17:55740739	t	g	0.182	0.0267	8.666e-12	++	36.8	1.582	1	0.2085	131187
2	190431875	2:190431875	a	c	0.0478	0.008	1.824e-09	++	96	25.256	1	5.021e-07	131187
17	57961847	17:57961847	t	c	-0.0312	0.0054	6.769e-09	--	91.9	12.312	1	0.0004501	131187
17	57539601	17:57539601	t	g	0.0884	0.0121	3.155e-13	++	0	0.475	1	0.4908	131187
17	56098211	17:56098211	t	c	-0.0729	0.0111	5.118e-11	--	23.3	1.303	1	0.2536	131187
7	137526253	7:137526253	a	g	-1.4474	0.2421	2.242e-09	-?	0	0	0	1	49909
17	57383297	17:57383297	t	c	-0.0335	0.0054	4.363e-10	--	89.6	9.643	1	0.001901	131187
17	57860150	17:57860150	t	g	0.0364	0.0057	2.234e-10	++	85.8	7.055	1	0.007905	131187
17	58038893	17:58038893	t	c	-0.0311	0.0054	8.459e-09	--	92.3	13.024	1	0.0003075	131187
17	56876797	17:56876797	t	c	0.0709	0.0093	2.305e-14	++	77.4	4.426	1	0.03539	131187
17	57032475	17:57032475	c	g	-0.0478	0.006	2.454e-15	--	94.3	17.633	1	2.679e-05	131187
17	56445770	17:56445770	a	g	-0.0437	0.0079	2.743e-08	--	75.2	4.038	1	0.04448	131187
17	57116809	17:57116809	a	g	0.047	0.006	4.962e-15	++	94.5	18.313	1	1.874e-05	131187
17	57462117	17:57462117	a	c	0.0639	0.0102	3.709e-10	++	11.7	1.133	1	0.2872	131187
17	58042083	17:58042083	t	c	-0.1049	0.0131	1.368e-15	--	0	0.562	1	0.4536	131187
17	57437646	17:57437646	a	g	0.0659	0.0102	8.875e-11	++	14.8	1.173	1	0.2787	131187
17	56964386	17:56964386	t	c	-0.0479	0.006	2.364e-15	--	95.1	20.576	1	5.732e-06	131187
15	45412060	15:45412060	c	g	0.0559	0.0098	1.388e-08	++	94.1	17.005	1	3.729e-05	131187
17	55942972	17:55942972	c	g	0.3475	0.0294	2.78e-32	++	36.8	1.583	1	0.2083	131187
17	56909867	17:56909867	t	c	-0.0486	0.006	9.227e-16	--	94.9	19.638	1	9.359e-06	131187
17	57481947	17:57481947	t	tga	0.0637	0.0102	4.333e-10	++	20.3	1.255	1	0.2625	131187
17	57839568	17:57839568	a	g	-0.0346	0.0057	1.211e-09	--	81.4	5.363	1	0.02057	131187
17	57435372	17:57435372	t	c	-0.0658	0.0102	9.53e-11	--	11	1.124	1	0.2891	131187
17	56736640	17:56736640	a	t	-0.0478	0.006	2.566e-15	--	94.7	18.765	1	1.478e-05	131187
17	57375766	17:57375766	t	c	0.0608	0.01	1.048e-09	++	24.9	1.331	1	0.2486	131187
1	169481121	1:169481121	a	t	0.0615	0.0112	3.854e-08	+-	0	0.02	1	0.8887	131187
15	45409732	15:45409732	c	g	-0.0619	0.0102	1.24e-09	--	94.4	18.013	1	2.194e-05	131187
17	57440353	17:57440353	t	c	-0.0321	0.0053	1.46e-09	--	84.8	6.572	1	0.01036	131187
15	45394583	15:45394583	a	g	0.072	0.0107	1.671e-11	++	94.2	17.157	1	3.442e-05	131187
17	57959068	17:57959068	a	g	-0.0314	0.0054	6.147e-09	--	92.1	12.652	1	0.0003752	131187
17	57473156	17:57473156	a	g	0.0638	0.0102	3.858e-10	++	9.7	1.107	1	0.2927	131187
17	56637337	17:56637337	t	c	-0.0478	0.006	2.266e-15	--	94.1	16.988	1	3.761e-05	131187
17	57893050	17:57893050	t	ta	0.0365	0.0058	3.736e-10	++	86.8	7.55	1	0.006002	131187
17	58214859	17:58214859	a	g	0.3773	0.0276	1.131e-42	+-	0	0.25	1	0.6171	131187
17	57405339	17:57405339	a	g	0.066	0.0107	6.604e-10	++	73.9	3.826	1	0.05047	131187
15	45375486	15:45375486	a	g	-0.0668	0.011	1.404e-09	--	90.5	10.51	1	0.001187	131187
17	58784290	17:58784290	t	g	-0.1205	0.0174	4.618e-12	--	0	0.003	1	0.958	131187
17	57470508	17:57470508	t	c	-0.0638	0.0102	3.749e-10	--	21.8	1.279	1	0.2581	131187
17	57940003	17:57940003	t	c	-0.0308	0.0054	1.132e-08	--	91.8	12.145	1	0.0004921	131187
17	56736547	17:56736547	a	g	0.0476	0.006	3.44e-15	++	94.5	18.241	1	1.946e-05	131187
17	57058710	17:57058710	a	g	0.0504	0.0066	3.249e-14	++	93.6	15.705	1	7.402e-05	131187
17	57920532	17:57920532	a	g	-0.0305	0.0054	1.261e-08	--	92.2	12.767	1	0.0003528	131187
17	56448297	17:56448297	t	c	-0.0451	0.0078	7.714e-09	--	84.8	6.576	1	0.01034	131187
17	56871200	17:56871200	a	g	-0.0709	0.0093	2.292e-14	--	77.4	4.419	1	0.03553	131187
17	56520036	17:56520036	a	c	0.0469	0.006	6.676e-15	++	95.2	20.81	1	5.071e-06	131187
17	56431530	17:56431530	a	g	-0.0467	0.0063	8.299e-14	--	89.9	9.889	1	0.001663	131187
17	57365039	17:57365039	t	c	0.055	0.009	9.93e-10	++	57	2.325	1	0.1273	131187
17	57929535	17:57929535	a	g	-0.0305	0.0054	1.262e-08	--	91.4	11.643	1	0.0006445	131187
17	56871435	17:56871435	a	t	-0.9859	0.155	2.01e-10	-?	0	0	0	1	49909
17	56643109	17:56643109	a	g	-0.0477	0.006	2.542e-15	--	94.2	17.244	1	3.287e-05	131187
17	55834113	17:55834113	a	g	0.1192	0.0213	2.372e-08	+?	0	0	0	1	49909
17	57896338	17:57896338	t	c	-0.0365	0.0058	3.445e-10	--	87.1	7.766	1	0.005323	131187
17	57963923	17:57963923	a	g	0.0312	0.0054	6.738e-09	++	92.1	12.642	1	0.0003772	131187
17	56500898	17:56500898	a	g	0.0471	0.006	5.097e-15	++	95.2	20.927	1	4.772e-06	131187
15	45398369	15:45398369	t	c	0.0713	0.0109	5.91e-11	++	94.1	17.086	1	3.573e-05	131187
17	57448022	17:57448022	c	g	0.0317	0.0053	2.306e-09	++	88	8.34	1	0.003878	131187
14	34408541	14:34408541	c	g	0.0321	0.0056	7.636e-09	++	93.5	15.391	1	8.738e-05	131187
17	57140301	17:57140301	a	g	-0.0467	0.006	7.383e-15	--	94.6	18.439	1	1.754e-05	131187
17	58024324	17:58024324	a	g	-0.0397	0.0067	3.021e-09	--	90.6	10.61	1	0.001125	131187
17	57102742	17:57102742	t	g	-0.047	0.006	5.523e-15	--	94.2	17.39	1	3.044e-05	131187
17	56902778	17:56902778	a	g	-0.0479	0.006	2.409e-15	--	94.9	19.686	1	9.129e-06	131187
1	169026054	1:169026054	a	g	-0.1468	0.0223	4.433e-11	--	0	0	1	0.987	131187
17	58003594	17:58003594	a	g	0.0314	0.0054	6e-09	++	92.2	12.767	1	0.0003529	131187
17	57967410	17:57967410	g	ggaggct	-0.0313	0.0054	6.156e-09	--	92	12.567	1	0.0003925	131187
17	57836738	17:57836738	a	aaaaat	-0.0302	0.0053	1.289e-08	--	89.3	9.381	1	0.002193	131187
12	51383209	12:51383209	a	g	0.0383	0.0068	1.576e-08	++	76.6	4.276	1	0.03865	131187
17	57483776	17:57483776	a	g	0.0645	0.0103	3.891e-10	++	0	0.962	1	0.3267	131187
17	57816757	17:57816757	t	c	0.0303	0.0053	1.167e-08	++	89	9.073	1	0.002593	131187
15	45408933	15:45408933	t	c	0.0547	0.0099	3.5e-08	++	94.1	16.889	1	3.963e-05	131187
17	57976658	17:57976658	t	c	-0.0395	0.0067	3.519e-09	--	90.7	10.73	1	0.001054	131187
17	56698420	17:56698420	a	g	-0.0484	0.006	1.253e-15	--	94.6	18.442	1	1.751e-05	131187
17	57501183	17:57501183	a	t	-0.0944	0.0124	2.531e-14	--	7.7	1.083	1	0.2979	131187
17	57382180	17:57382180	t	c	-0.0606	0.01	1.133e-09	--	7.8	1.084	1	0.2978	131187
15	45409271	15:45409271	t	c	-0.055	0.0089	6.114e-10	--	93.4	15.067	1	0.0001038	131187
17	57108437	17:57108437	c	g	0.047	0.006	5.04e-15	++	95	19.909	1	8.12e-06	131187
17	58032865	17:58032865	t	c	0.0398	0.0067	2.667e-09	++	90.7	10.805	1	0.001012	131187
17	57895725	17:57895725	c	g	-0.3527	0.0255	1.574e-43	-+	0	0.013	1	0.9082	131187
2	190394283	2:190394283	t	c	0.0967	0.0151	1.583e-10	++	96.3	26.669	1	2.415e-07	131187
17	56432767	17:56432767	a	g	0.0468	0.0063	6.899e-14	++	90.3	10.282	1	0.001343	131187
17	56423114	17:56423114	t	c	0.0314	0.0053	3.818e-09	++	86.9	7.65	1	0.005677	131187
17	56702652	17:56702652	t	c	0.0484	0.006	1.253e-15	++	94.6	18.444	1	1.75e-05	131187
2	190362758	2:190362758	c	g	-0.0781	0.014	2.326e-08	--	94.2	17.364	1	3.086e-05	131187
17	57929319	17:57929319	t	c	-0.0363	0.0058	4.091e-10	--	87	7.693	1	0.005542	131187
17	56254793	17:56254793	c	g	0.2058	0.0181	6.824e-30	++	36.3	1.571	1	0.2101	131187
17	56964808	17:56964808	a	g	0.0479	0.006	2.383e-15	++	94.7	18.871	1	1.399e-05	131187
17	56643550	17:56643550	t	g	0.0479	0.006	2.184e-15	++	94.6	18.439	1	1.754e-05	131187
15	45376715	15:45376715	c	g	-0.0696	0.0095	2.643e-13	--	91.7	12.111	1	0.0005013	131187
17	57388006	17:57388006	t	c	0.0606	0.01	1.166e-09	++	40.2	1.672	1	0.196	131187
17	57944281	17:57944281	c	g	-0.0308	0.0054	1.155e-08	--	91.8	12.183	1	0.0004824	131187
17	57886125	17:57886125	t	g	-0.0357	0.0064	2.755e-08	--	90.4	10.418	1	0.001248	131187
17	56781468	17:56781468	t	c	-0.0483	0.006	1.311e-15	--	94.7	18.858	1	1.408e-05	131187
17	57173840	17:57173840	a	g	0.0463	0.006	1.134e-14	++	94.7	18.721	1	1.513e-05	131187
17	57140594	17:57140594	a	g	0.0465	0.006	9.264e-15	++	94.6	18.392	1	1.798e-05	131187
17	56582477	17:56582477	c	g	0.0475	0.0061	3.903e-15	++	94.7	19.006	1	1.303e-05	131187
12	51400627	12:51400627	a	c	0.0383	0.0068	1.567e-08	++	77.9	4.533	1	0.03324	131187
17	56789905	17:56789905	c	g	0.0475	0.006	3.831e-15	++	94.9	19.791	1	8.637e-06	131187
17	57999440	17:57999440	t	c	-0.0316	0.0054	4.817e-09	--	92.3	12.948	1	0.0003203	131187
17	57383734	17:57383734	t	c	-0.0607	0.01	1.121e-09	--	42.9	1.75	1	0.1859	131187
17	56846464	17:56846464	a	g	-0.0478	0.0061	2.791e-15	--	94.9	19.799	1	8.603e-06	131187
17	56882252	17:56882252	a	g	-0.0709	0.0093	2.302e-14	--	77.4	4.427	1	0.03538	131187
17	57445248	17:57445248	a	c	0.0659	0.0102	8.754e-11	++	16.1	1.192	1	0.2749	131187
17	56688789	17:56688789	t	g	-0.0485	0.006	1.095e-15	--	94.6	18.416	1	1.775e-05	131187
1	169476052	1:169476052	a	g	-0.0616	0.0112	3.694e-08	--	0	0	1	0.9953	131187
17	57975275	17:57975275	a	g	-0.0313	0.0054	6.24e-09	--	92.2	12.862	1	0.0003354	131187
17	57433136	17:57433136	a	g	-0.0659	0.0102	8.874e-11	--	15.1	1.178	1	0.2777	131187
17	56939927	17:56939927	a	g	0.0478	0.006	2.655e-15	++	95.2	20.831	1	5.017e-06	131187
17	57641780	17:57641780	a	c	0.087	0.0122	1.198e-12	++	0	0.5	1	0.4797	131187
17	57481768	17:57481768	a	c	0.0636	0.0102	4.499e-10	++	7.6	1.082	1	0.2983	131187
17	56779778	17:56779778	a	g	0.0476	0.0061	3.72e-15	++	94.9	19.443	1	1.036e-05	131187
12	51373742	12:51373742	t	c	0.038	0.0068	2.037e-08	++	76.4	4.241	1	0.03946	131187
2	190404514	2:190404514	t	c	0.0392	0.007	2.251e-08	++	95	19.845	1	8.4e-06	131187
15	45397831	15:45397831	a	g	0.0678	0.0094	5.231e-13	++	91.8	12.132	1	0.0004957	131187
17	57126842	17:57126842	a	g	0.0467	0.006	7.453e-15	++	95	20.098	1	7.358e-06	131187
15	45405463	15:45405463	t	g	-0.0612	0.0101	1.26e-09	--	93.7	15.995	1	6.35e-05	131187
17	56518299	17:56518299	a	t	0.4091	0.027	1.05e-51	+?	0	0	0	1	49909
17	56488063	17:56488063	t	c	-0.0519	0.0062	4.576e-17	--	96.2	26.007	1	3.401e-07	131187
17	57942585	17:57942585	a	g	-0.0386	0.0067	7.686e-09	--	89.7	9.678	1	0.001865	131187
17	57859210	17:57859210	a	g	-0.0309	0.0053	6.696e-09	--	91.2	11.343	1	0.0007573	131187
17	56473132	17:56473132	a	g	-0.0524	0.0062	3.316e-17	--	96	24.708	1	6.671e-07	131187
17	56910206	17:56910206	c	g	-0.0709	0.0093	2.31e-14	--	77.8	4.504	1	0.03382	131187
17	57975157	17:57975157	t	c	-0.0313	0.0054	6.323e-09	--	91.9	12.415	1	0.0004258	131187
15	45388382	15:45388382	t	c	-0.0684	0.0092	1.276e-13	--	92.9	14.11	1	0.0001724	131187
17	57481083	17:57481083	a	g	-0.0636	0.0102	4.277e-10	--	12.1	1.137	1	0.2862	131187
17	56769887	17:56769887	a	g	0.0475	0.006	4.206e-15	++	94.9	19.457	1	1.029e-05	131187
17	57447599	17:57447599	a	at	0.0659	0.0102	9.178e-11	++	18	1.22	1	0.2694	131187
17	57447965	17:57447965	a	g	-0.0317	0.0053	2.306e-09	--	87.7	8.127	1	0.00436	131187
17	57839604	17:57839604	t	c	0.0341	0.0063	4.95e-08	++	89.8	9.832	1	0.001715	131187
17	57394544	17:57394544	t	c	0.0602	0.01	1.533e-09	++	32.7	1.487	1	0.2227	131187
17	59242553	17:59242553	c	g	-1.2537	0.2201	1.228e-08	-?	0	0	0	1	49909
17	57446588	17:57446588	a	g	-0.0657	0.0102	9.809e-11	--	13.7	1.158	1	0.2818	131187
17	57879610	17:57879610	a	g	0.031	0.0053	6.56e-09	++	91.9	12.274	1	0.0004593	131187
17	56668170	17:56668170	t	c	0.0479	0.006	2.099e-15	++	94.6	18.457	1	1.738e-05	131187
17	56711542	17:56711542	a	g	0.0317	0.0053	3.035e-09	++	90	10.019	1	0.001549	131187
17	57919031	17:57919031	a	t	-0.0358	0.0064	2.566e-08	--	90.1	10.087	1	0.001493	131187
17	57906576	17:57906576	t	tc	-0.0305	0.0053	1.179e-08	--	91.7	12.023	1	0.0005255	131187
17	57394727	17:57394727	t	c	-0.0338	0.0055	5.924e-10	--	88	8.364	1	0.003827	131187
17	56951217	17:56951217	c	g	-0.0479	0.006	2.238e-15	--	94.9	19.47	1	1.022e-05	131187
17	57959047	17:57959047	t	c	0.0312	0.0054	6.794e-09	++	92.1	12.597	1	0.0003864	131187
17	56674474	17:56674474	t	c	-0.0478	0.006	2.464e-15	--	94.1	16.921	1	3.896e-05	131187
1	169252256	1:169252256	a	g	-0.1938	0.0327	2.934e-09	--	0	0.329	1	0.5664	131187
17	57382292	17:57382292	t	c	0.0607	0.01	1.124e-09	++	37	1.587	1	0.2077	131187
17	57848006	17:57848006	a	g	-0.0346	0.0057	1.211e-09	--	81.4	5.363	1	0.02056	131187
17	57921221	17:57921221	g	gc	-0.0363	0.0058	4.347e-10	--	87.5	8.008	1	0.004657	131187
17	57858374	17:57858374	a	t	-0.0343	0.0063	4.256e-08	--	89.9	9.889	1	0.001662	131187
17	56436130	17:56436130	t	c	0.4101	0.0267	2.881e-53	+-	0	0.099	1	0.7535	131187
15	45398314	15:45398314	a	g	0.0685	0.0095	6.485e-13	++	93.1	14.431	1	0.0001454	131187
17	58037374	17:58037374	t	c	-0.0399	0.0067	2.74e-09	--	90.7	10.794	1	0.001018	131187
17	57453511	17:57453511	a	g	-0.0315	0.0053	2.983e-09	--	87.7	8.145	1	0.004319	131187
17	56670761	17:56670761	a	t	-0.0705	0.0093	2.889e-14	--	77.4	4.416	1	0.03561	131187
17	56988801	17:56988801	a	t	-0.0479	0.006	2.202e-15	--	94.3	17.687	1	2.604e-05	131187
17	57371991	17:57371991	g	gtggtttggtt	0.0579	0.0091	1.888e-10	++	50.3	2.012	1	0.156	131187
17	56694447	17:56694447	a	c	-0.0484	0.006	1.265e-15	--	94.1	16.968	1	3.802e-05	131187
15	45386806	15:45386806	c	g	0.0697	0.0094	1.647e-13	++	92.2	12.839	1	0.0003395	131187
17	56640270	17:56640270	a	g	-0.0478	0.006	2.245e-15	--	94.6	18.436	1	1.757e-05	131187
17	56510140	17:56510140	a	g	-0.0469	0.006	6.817e-15	--	95.2	20.984	1	4.632e-06	131187
17	56429672	17:56429672	ca	c	-0.0469	0.0063	6.858e-14	--	90.8	10.82	1	0.001004	131187
14	34409259	14:34409259	t	g	-0.0321	0.0056	8.021e-09	--	93.3	15.015	1	0.0001067	131187
17	56566399	17:56566399	a	g	0.0476	0.0061	3.67e-15	++	94.7	18.78	1	1.467e-05	131187
15	45393014	15:45393014	c	g	0.0735	0.0108	1.217e-11	++	93.8	16.227	1	5.618e-05	131187
17	57437967	17:57437967	t	c	-0.0659	0.0102	8.874e-11	--	15.2	1.179	1	0.2775	131187
1	169491555	1:169491555	a	g	0.0617	0.0112	3.466e-08	++	0	0.001	1	0.9782	131187
17	56550435	17:56550435	c	g	-0.2006	0.0175	2.006e-30	--	10.6	1.119	1	0.2902	131187
17	56419026	17:56419026	a	g	-0.0402	0.0055	2.887e-13	--	94.7	18.879	1	1.393e-05	131187
17	56732744	17:56732744	t	c	0.0478	0.006	2.594e-15	++	94.6	18.445	1	1.749e-05	131187
17	57437744	17:57437744	t	c	-0.0616	0.0099	4.453e-10	--	35	1.538	1	0.2149	131187
17	57453489	17:57453489	t	g	0.0315	0.0053	2.984e-09	++	87.7	8.131	1	0.004351	131187
17	57483650	17:57483650	a	g	0.0644	0.0103	3.907e-10	++	2.9	1.03	1	0.3103	131187
2	190404525	2:190404525	t	c	0.0782	0.0128	1.07e-09	++	95	19.992	1	7.777e-06	131187
17	57894459	17:57894459	a	g	0.0365	0.0058	3.693e-10	++	87.2	7.79	1	0.005252	131187
17	56481944	17:56481944	a	g	-0.0525	0.0062	3.285e-17	--	95.9	24.339	1	8.078e-07	131187
2	190433016	2:190433016	a	c	-0.0477	0.008	2.117e-09	--	96.5	28.211	1	1.088e-07	131187
17	58018570	17:58018570	a	g	-0.0396	0.0067	3.122e-09	--	90.5	10.502	1	0.001192	131187
17	56928295	17:56928295	t	c	0.0478	0.006	2.595e-15	++	94.9	19.676	1	9.173e-06	131187
17	57728819	17:57728819	a	g	-0.1002	0.0132	2.772e-14	--	0	0.218	1	0.6404	131187
17	57801761	17:57801761	a	g	-0.0305	0.0053	1.013e-08	--	89	9.105	1	0.002549	131187
17	56538639	17:56538639	t	c	-0.0473	0.0061	6.036e-15	--	94.8	19.096	1	1.243e-05	131187
17	57445109	17:57445109	t	c	-0.0632	0.01	2.27e-10	--	36.2	1.567	1	0.2106	131187
17	57463982	17:57463982	a	g	-0.0323	0.0053	1.056e-09	--	86.1	7.177	1	0.007385	131187
17	56625260	17:56625260	a	g	0.0478	0.006	2.532e-15	++	94.1	16.969	1	3.799e-05	131187
17	58016271	17:58016271	a	g	0.0314	0.0054	5.656e-09	++	92.2	12.801	1	0.0003464	131187
17	58011498	17:58011498	t	g	0.0314	0.0054	6.008e-09	++	91.8	12.149	1	0.0004911	131187
17	56526096	17:56526096	g	gcaa	0.0485	0.0061	1.643e-15	++	94.5	18.229	1	1.959e-05	131187
17	57880201	17:57880201	a	g	0.0357	0.0064	2.76e-08	++	90.4	10.441	1	0.001232	131187
17	57944903	17:57944903	t	ta	0.0308	0.0054	1.094e-08	++	92	12.516	1	0.0004034	131187
17	58003297	17:58003297	a	g	-0.0314	0.0054	6.018e-09	--	92.2	12.798	1	0.0003469	131187
17	56637630	17:56637630	t	c	0.0478	0.006	2.245e-15	++	94.6	18.438	1	1.755e-05	131187
17	57830426	17:57830426	a	g	-0.0302	0.0053	1.269e-08	--	89.5	9.483	1	0.002074	131187
17	56781499	17:56781499	t	c	0.0476	0.006	3.609e-15	++	94.8	19.358	1	1.084e-05	131187
17	57384866	17:57384866	t	c	0.0607	0.01	1.129e-09	++	30.7	1.443	1	0.2297	131187
17	57889406	17:57889406	a	t	0.0365	0.0058	3.61e-10	++	86.1	7.172	1	0.007406	131187
17	57194237	17:57194237	t	g	0.0461	0.006	1.174e-14	++	94.7	18.983	1	1.319e-05	131187
17	57925649	17:57925649	a	g	-0.0359	0.0064	2.303e-08	--	90.3	10.273	1	0.00135	131187
15	45399992	15:45399992	t	c	0.0596	0.0088	1.332e-11	++	90.6	10.683	1	0.001081	131187
12	51403870	12:51403870	a	g	0.0383	0.0068	1.588e-08	++	77.2	4.377	1	0.03642	131187
17	59473920	17:59473920	t	g	0.1974	0.0311	2.274e-10	+-	0	0.107	1	0.7434	131187
17	56448052	17:56448052	a	g	0.0445	0.0078	1.213e-08	++	80.6	5.156	1	0.02317	131187
17	57103140	17:57103140	t	c	-0.047	0.006	5.084e-15	--	94.6	18.635	1	1.583e-05	131187
12	51366092	12:51366092	a	g	0.038	0.0068	2.038e-08	++	75.8	4.137	1	0.04194	131187
12	51374748	12:51374748	t	g	0.038	0.0068	2.039e-08	++	75.8	4.13	1	0.04213	131187
15	45413672	15:45413672	a	g	0.0618	0.0102	1.395e-09	++	95.1	20.512	1	5.927e-06	131187
17	57895941	17:57895941	c	g	0.0365	0.0058	3.446e-10	++	87.2	7.827	1	0.005147	131187
17	57845321	17:57845321	a	g	-0.0344	0.0063	3.834e-08	--	90	10.006	1	0.001561	131187
17	56550300	17:56550300	t	c	0.0473	0.0061	5.769e-15	++	94.8	19.199	1	1.177e-05	131187
17	57455666	17:57455666	g	ga	-0.0322	0.0053	1.123e-09	--	87	7.677	1	0.005592	131187
17	57134124	17:57134124	t	g	0.0466	0.006	8.666e-15	++	95	20.165	1	7.102e-06	131187
17	56896398	17:56896398	a	g	-0.0479	0.006	2.405e-15	--	95	19.802	1	8.587e-06	131187
17	57118121	17:57118121	t	c	-0.047	0.006	4.974e-15	--	94.7	18.831	1	1.428e-05	131187
17	57887212	17:57887212	a	c	-0.1005	0.0132	2.314e-14	--	0	0.176	1	0.6748	131187
17	56418136	17:56418136	a	g	0.042	0.0061	5.156e-12	++	85.9	7.079	1	0.007799	131187
17	56438624	17:56438624	t	g	0.0464	0.0062	9.19e-14	++	90.8	10.895	1	0.0009642	131187
17	57802152	17:57802152	a	c	-0.0351	0.0057	6.846e-10	--	80.8	5.201	1	0.02257	131187
15	45398438	15:45398438	t	c	-0.0683	0.0093	1.832e-13	--	92	12.522	1	0.0004021	131187
17	56950184	17:56950184	a	acaaggt	0.0479	0.006	2.372e-15	++	95.2	20.686	1	5.411e-06	131187
1	169500590	1:169500590	a	c	0.0612	0.0112	4.45e-08	+-	0	0.023	1	0.8796	131187
17	57107348	17:57107348	t	tattcatcagg	0.047	0.006	5.515e-15	++	94.9	19.536	1	9.874e-06	131187
17	57455602	17:57455602	c	g	0.0313	0.0053	3.534e-09	++	86.7	7.499	1	0.006174	131187
15	45398231	15:45398231	t	g	-0.0678	0.0094	5.248e-13	--	91.5	11.726	1	0.0006162	131187
17	57812067	17:57812067	t	c	-0.0342	0.0063	4.648e-08	--	90	9.977	1	0.001585	131187
17	57237767	17:57237767	a	g	0.0658	0.009	2.946e-13	++	79.1	4.794	1	0.02856	131187
17	57984493	17:57984493	t	c	0.0316	0.0054	4.549e-09	++	92.3	12.994	1	0.0003124	131187
17	57984265	17:57984265	t	g	0.0395	0.0067	3.481e-09	++	90.6	10.68	1	0.001083	131187
2	190414293	2:190414293	c	g	0.0508	0.0079	1.078e-10	++	96.2	26.13	1	3.192e-07	131187
1	169490392	1:169490392	c	g	0.0615	0.0112	3.838e-08	++	0	0.001	1	0.9813	131187
1	169272453	1:169272453	a	g	0.0712	0.0131	4.842e-08	++	55	2.221	1	0.1361	131187
17	56718286	17:56718286	t	g	0.0477	0.006	2.723e-15	++	94.6	18.422	1	1.77e-05	131187
17	56733545	17:56733545	t	c	0.0478	0.006	2.59e-15	++	94.6	18.438	1	1.756e-05	131187
17	56737838	17:56737838	a	g	0.0477	0.006	2.948e-15	++	94.1	16.931	1	3.875e-05	131187
17	57382227	17:57382227	a	c	-0.0335	0.0054	4.39e-10	--	88.5	8.724	1	0.003141	131187
17	56208367	17:56208367	a	g	-0.1671	0.0174	6.49e-22	--	15.4	1.183	1	0.2768	131187
17	58014712	17:58014712	a	g	0.0396	0.0067	3.224e-09	++	90.7	10.7	1	0.001071	131187
17	57974913	17:57974913	a	t	-0.0395	0.0067	3.537e-09	--	90.6	10.596	1	0.001134	131187
17	58661472	17:58661472	a	aaat	0.3604	0.0286	1.609e-36	+-	0	0.341	1	0.5595	131187
17	56423201	17:56423201	c	g	0.0465	0.0063	1.004e-13	++	90.2	10.22	1	0.001389	131187
2	190417446	2:190417446	a	g	0.0491	0.0079	5.369e-10	++	95.6	22.783	1	1.813e-06	131187
17	57815608	17:57815608	c	g	-0.0303	0.0053	1.163e-08	--	89.2	9.284	1	0.002311	131187
17	59124200	17:59124200	a	g	0.1282	0.0165	7.505e-15	++	29.9	1.427	1	0.2323	131187
17	57868601	17:57868601	a	g	0.0357	0.0064	2.77e-08	++	90.4	10.391	1	0.001266	131187
17	57050365	17:57050365	t	c	0.0466	0.006	1.317e-14	++	95	19.857	1	8.346e-06	131187
15	45397566	15:45397566	c	g	-0.0672	0.0093	5.119e-13	--	93.6	15.518	1	8.174e-05	131187
17	56653834	17:56653834	a	g	-0.0479	0.006	2.184e-15	--	94.6	18.459	1	1.736e-05	131187
1	169208179	1:169208179	t	c	0.1699	0.0197	7.4e-18	++	79.1	4.787	1	0.02868	131187
17	56578508	17:56578508	t	g	-0.0475	0.0061	4.122e-15	--	94.4	17.703	1	2.582e-05	131187
17	56628601	17:56628601	t	c	-0.0478	0.006	2.502e-15	--	94.6	18.42	1	1.772e-05	131187
15	45394921	15:45394921	t	c	-0.069	0.0094	2.189e-13	--	93.1	14.473	1	0.0001422	131187
17	57429100	17:57429100	a	g	-0.0315	0.0053	3.063e-09	--	87.6	8.091	1	0.004449	131187
17	57885901	17:57885901	a	t	0.0357	0.0064	2.755e-08	++	90.4	10.418	1	0.001248	131187
17	56586242	17:56586242	a	g	0.0641	0.0092	2.472e-12	++	76.9	4.327	1	0.03752	131187
17	56598655	17:56598655	t	c	0.0664	0.0089	6.693e-14	++	82.1	5.571	1	0.01826	131187
17	56433448	17:56433448	a	g	0.0468	0.0063	6.885e-14	++	90.3	10.294	1	0.001334	131187
17	57416612	17:57416612	a	g	0.0631	0.01	2.773e-10	++	50.2	2.008	1	0.1565	131187
17	57848184	17:57848184	t	g	-0.0346	0.0057	1.21e-09	--	81.4	5.382	1	0.02034	131187
17	57880274	17:57880274	a	at	-0.031	0.0053	6.561e-09	--	91.9	12.282	1	0.0004573	131187
12	51372389	12:51372389	cg	c	-0.038	0.0068	2.035e-08	--	76.9	4.32	1	0.03767	131187
17	57800966	17:57800966	a	g	0.0345	0.0063	3.62e-08	++	90	10.047	1	0.001526	131187
17	57832391	17:57832391	t	g	0.0308	0.0053	7.462e-09	++	89.4	9.443	1	0.002119	131187
17	57826731	17:57826731	a	c	-0.0302	0.0053	1.308e-08	--	89.9	9.877	1	0.001673	131187
17	57968729	17:57968729	a	atccacc	0.0315	0.0054	5.492e-09	++	92.2	12.826	1	0.0003419	131187
17	56897094	17:56897094	a	g	-0.0479	0.006	2.478e-15	--	94.9	19.741	1	8.867e-06	131187
17	56568680	17:56568680	t	c	0.0475	0.0061	4.28e-15	++	94.7	18.852	1	1.412e-05	131187
17	56683385	17:56683385	t	c	0.0482	0.006	1.539e-15	++	93.9	16.343	1	5.285e-05	131187
17	57123573	17:57123573	t	c	-0.07	0.0092	3.385e-14	--	79.3	4.826	1	0.02803	131187
17	57431648	17:57431648	c	g	0.0659	0.0102	8.859e-11	++	20	1.25	1	0.2636	131187
12	51406354	12:51406354	a	t	0.0383	0.0068	1.585e-08	++	77	4.349	1	0.03704	131187
17	57932314	17:57932314	a	t	0.0358	0.0064	2.403e-08	++	90.3	10.259	1	0.00136	131187
17	56815622	17:56815622	t	c	0.6222	0.0967	1.25e-10	+?	0	0	0	1	49909
17	56709103	17:56709103	caaat	c	-0.0449	0.0059	3.137e-14	--	94.2	17.146	1	3.461e-05	131187
17	58036737	17:58036737	t	c	0.0399	0.0067	2.75e-09	++	90.7	10.765	1	0.001034	131187
17	58038278	17:58038278	t	taata	0.0399	0.0067	2.733e-09	++	90.8	10.87	1	0.0009771	131187
17	56663701	17:56663701	a	aaac	0.0479	0.006	2.201e-15	++	94.7	18.724	1	1.511e-05	131187
17	56658444	17:56658444	t	c	0.0477	0.006	2.722e-15	++	94.6	18.491	1	1.707e-05	131187
17	57481923	17:57481923	t	g	0.0637	0.0102	4.288e-10	++	16	1.191	1	0.2751	131187
17	57906318	17:57906318	a	c	0.0305	0.0053	1.149e-08	++	91.3	11.506	1	0.0006938	131187
17	57191904	17:57191904	a	g	0.0463	0.006	8.481e-15	++	94.9	19.784	1	8.673e-06	131187
17	57142291	17:57142291	a	c	-0.0467	0.006	7.395e-15	--	94.6	18.361	1	1.827e-05	131187
17	58819628	17:58819628	a	g	-0.0971	0.0162	1.967e-09	--	0	0.302	1	0.5823	131187
17	56267863	17:56267863	a	t	0.1744	0.0169	5.336e-25	++	67	3.033	1	0.08161	131187
15	45404693	15:45404693	t	c	0.0697	0.0106	6.09e-11	++	94.6	18.673	1	1.552e-05	131187
17	58040730	17:58040730	t	c	0.0311	0.0054	8.468e-09	++	92.4	13.144	1	0.0002885	131187
17	57995023	17:57995023	t	tc	6.5765	0.9378	2.338e-12	+?	0	0	0	1	49909
12	51425837	12:51425837	a	g	0.0384	0.0068	1.533e-08	++	77.2	4.38	1	0.03637	131187
17	56893468	17:56893468	t	c	0.0479	0.006	2.394e-15	++	94.9	19.735	1	8.895e-06	131187
17	57896220	17:57896220	a	t	-0.0365	0.0058	3.444e-10	--	87.2	7.8	1	0.005225	131187
17	57398796	17:57398796	t	c	-0.0345	0.0054	2.343e-10	--	88.6	8.794	1	0.003023	131187
17	57986390	17:57986390	t	c	-0.0316	0.0054	4.571e-09	--	92.3	12.983	1	0.0003144	131187
15	45393667	15:45393667	a	g	-0.07	0.0092	3.835e-14	--	91.4	11.608	1	0.0006568	131187
17	56668617	17:56668617	a	g	0.0479	0.006	2.145e-15	++	94.6	18.473	1	1.723e-05	131187
17	58007193	17:58007193	a	g	0.0396	0.0067	3.37e-09	++	90.9	10.947	1	0.0009375	131187
17	57904823	17:57904823	a	g	0.0358	0.0064	2.573e-08	++	90.4	10.463	1	0.001218	131187
17	57934995	17:57934995	a	g	-0.0387	0.0067	6.936e-09	--	90	10.003	1	0.001562	131187
17	57996336	17:57996336	t	g	0.0396	0.0067	3.348e-09	++	90.7	10.728	1	0.001055	131187
2	190404507	2:190404507	a	g	0.0742	0.0129	9.583e-09	++	94.7	18.946	1	1.345e-05	131187
12	51375969	12:51375969	t	c	0.038	0.0068	2.003e-08	++	74.4	3.899	1	0.04831	131187
15	45398965	15:45398965	t	g	-0.0678	0.0094	5.177e-13	--	92.1	12.678	1	0.00037	131187
1	169490401	1:169490401	t	c	-0.0615	0.0112	3.854e-08	-+	0	0.02	1	0.8884	131187
17	57449275	17:57449275	t	c	-0.0659	0.0102	8.731e-11	--	24.6	1.326	1	0.2495	131187
17	56419228	17:56419228	t	c	-0.0466	0.0063	9.372e-14	--	88.7	8.853	1	0.002926	131187
17	56600244	17:56600244	a	c	0.0477	0.006	2.985e-15	++	94.7	18.722	1	1.512e-05	131187
17	57913849	17:57913849	a	g	-0.0362	0.0058	4.502e-10	--	87.4	7.951	1	0.004806	131187
17	57411445	17:57411445	t	c	-0.0394	0.0055	5.203e-13	--	90.6	10.626	1	0.001115	131187
17	57080471	17:57080471	a	g	0.047	0.006	5.32e-15	++	94.5	18.277	1	1.91e-05	131187
17	57439209	17:57439209	t	g	-0.076	0.0108	1.84e-12	--	0	0.289	1	0.5911	131187
17	57375753	17:57375753	t	c	0.0608	0.01	1.052e-09	++	25.9	1.349	1	0.2455	131187
1	169486641	1:169486641	c	g	0.0615	0.0112	3.846e-08	+-	0	0.007	1	0.9336	131187
17	58813669	17:58813669	t	c	-0.1099	0.0171	1.314e-10	--	0	0.185	1	0.6668	131187
15	45385895	15:45385895	a	g	-0.0697	0.0094	1.631e-13	--	91.9	12.281	1	0.0004576	131187
15	45409013	15:45409013	a	g	-0.0557	0.0098	1.297e-08	--	94.1	16.823	1	4.103e-05	131187
17	57478615	17:57478615	t	c	-0.0637	0.0102	4.052e-10	--	13.2	1.153	1	0.283	131187
17	56620167	17:56620167	t	c	0.0478	0.006	2.276e-15	++	94.6	18.656	1	1.565e-05	131187
15	45404066	15:45404066	a	g	-0.0596	0.0089	2.145e-11	--	92	12.534	1	0.0003995	131187
12	51360589	12:51360589	g	gtttaac	0.0379	0.0068	2.166e-08	++	78.5	4.66	1	0.03088	131187
17	59199184	17:59199184	t	c	0.1569	0.018	2.739e-18	++	0	0.8	1	0.371	131187
17	58018142	17:58018142	c	g	0.0396	0.0067	3.14e-09	++	90.6	10.598	1	0.001132	131187
17	57171917	17:57171917	t	c	0.0463	0.006	1.198e-14	++	94.6	18.566	1	1.641e-05	131187
17	56590643	17:56590643	t	c	-0.0476	0.006	3.326e-15	--	94.9	19.55	1	9.799e-06	131187
17	57953082	17:57953082	a	g	0.0395	0.0067	3.156e-09	++	90.5	10.571	1	0.001149	131187
17	57366979	17:57366979	a	g	0.051	0.0063	5.162e-16	++	91.6	11.953	1	0.0005457	131187
15	45402940	15:45402940	a	g	0.0636	0.0092	4.533e-12	++	92.8	13.899	1	0.0001929	131187
17	56778328	17:56778328	a	g	-0.0476	0.006	3.61e-15	--	94.8	19.305	1	1.114e-05	131187
17	57085013	17:57085013	a	aaat	0.0469	0.006	5.65e-15	++	94.2	17.209	1	3.348e-05	131187
17	59082381	17:59082381	c	g	0.8801	0.1158	2.959e-14	+-	0	0	1	0.984	131187
1	169216412	1:169216412	c	g	-0.1674	0.0195	1.042e-17	--	79.4	4.865	1	0.02741	131187
17	57845624	17:57845624	a	c	0.0304	0.0053	1.062e-08	++	89.5	9.547	1	0.002003	131187
17	57061238	17:57061238	a	g	0.0468	0.006	9.89e-15	++	94.8	19.156	1	1.205e-05	131187
17	57829004	17:57829004	ctgagg	c	0.0346	0.0063	3.311e-08	++	79.7	4.926	1	0.02645	131187
17	59173405	17:59173405	t	c	0.0761	0.012	2.247e-10	++	0	0.302	1	0.5829	131187
1	169498056	1:169498056	a	g	-0.0613	0.0112	4.165e-08	-+	0	0.012	1	0.9114	131187
17	57178838	17:57178838	a	g	-0.0463	0.006	1.137e-14	--	94.5	18.085	1	2.113e-05	131187
17	56422603	17:56422603	caca	c	-0.0466	0.0063	9.365e-14	--	91	11.087	1	0.0008694	131187
1	169095525	1:169095525	t	c	-0.1944	0.0298	7.232e-11	--	71.2	3.473	1	0.06236	131187
17	56694330	17:56694330	a	g	0.0484	0.006	1.265e-15	++	94.1	16.969	1	3.801e-05	131187
17	58047630	17:58047630	a	g	0.9994	0.1783	2.092e-08	+?	0	0	0	1	49909
12	51411353	12:51411353	t	g	0.0383	0.0068	1.584e-08	++	78.1	4.559	1	0.03275	131187
17	57883371	17:57883371	t	g	-0.0357	0.0064	2.765e-08	--	90.4	10.423	1	0.001245	131187
17	56790858	17:56790858	t	c	0.0475	0.006	3.835e-15	++	94.9	19.764	1	8.762e-06	131187
17	57008642	17:57008642	a	g	0.0478	0.006	2.355e-15	++	94.7	18.704	1	1.527e-05	131187
17	57148027	17:57148027	t	c	0.0467	0.006	6.932e-15	++	94.6	18.687	1	1.54e-05	131187
17	57861641	17:57861641	t	c	0.1006	0.0132	2.244e-14	++	0	0.384	1	0.5353	131187
17	57938041	17:57938041	a	g	-0.0309	0.0055	1.449e-08	--	90.5	10.474	1	0.001211	131187
17	57850251	17:57850251	t	c	-0.0302	0.0053	1.299e-08	--	89.6	9.613	1	0.001932	131187
17	57809913	17:57809913	t	tgtta	-0.0304	0.0053	1.133e-08	--	89	9.118	1	0.002531	131187
17	56821857	17:56821857	t	g	0.171	0.0206	1.21e-16	+?	0	0	0	1	49909
1	169498834	1:169498834	t	c	-0.0613	0.0112	4.266e-08	-+	0	0.017	1	0.8953	131187
17	57959042	17:57959042	a	at	-0.0312	0.0054	7.418e-09	--	92.1	12.601	1	0.0003854	131187
17	57195953	17:57195953	ct	c	-0.0463	0.006	9.991e-15	--	95.1	20.456	1	6.101e-06	131187
17	56604813	17:56604813	t	g	0.0477	0.006	2.989e-15	++	94.4	17.764	1	2.5e-05	131187
17	56620501	17:56620501	a	g	-0.0478	0.006	2.411e-15	--	94.5	18.275	1	1.912e-05	131187
17	56494343	17:56494343	c	g	0.0474	0.0062	2.053e-14	++	95.4	21.767	1	3.078e-06	131187
17	57092788	17:57092788	a	g	0.0472	0.006	4.129e-15	++	94.5	18.159	1	2.032e-05	131187
17	57798165	17:57798165	t	c	-0.0352	0.0057	6.48e-10	--	81.1	5.285	1	0.02151	131187
17	58028609	17:58028609	a	acatt	0.0315	0.0054	5.452e-09	++	92.4	13.219	1	0.0002772	131187
17	55694141	17:55694141	a	g	0.1361	0.0234	5.947e-09	++	65.8	2.928	1	0.08708	131187
17	57388910	17:57388910	t	c	-0.0336	0.0054	4.032e-10	--	89.4	9.435	1	0.002129	131187
17	57424912	17:57424912	a	g	-0.0627	0.0099	2.647e-10	--	62.5	2.664	1	0.1026	131187
17	57997614	17:57997614	a	g	0.0395	0.0067	3.42e-09	++	90.5	10.538	1	0.001169	131187
17	59057402	17:59057402	t	c	0.1308	0.0165	2.705e-15	++	29	1.408	1	0.2353	131187
17	56601974	17:56601974	t	c	0.0701	0.0093	3.752e-14	++	77.7	4.485	1	0.03419	131187
17	57427296	17:57427296	a	g	0.0324	0.0054	1.481e-09	++	88.8	8.932	1	0.002802	131187
17	57439292	17:57439292	c	g	6.8297	0.7306	8.974e-21	+?	0	0	0	1	49909
15	45401636	15:45401636	t	c	0.0684	0.0094	3.14e-13	++	91.3	11.472	1	0.0007066	131187
17	57933508	17:57933508	a	g	-0.0308	0.0054	1.087e-08	--	91.7	12.074	1	0.0005112	131187
17	57983559	17:57983559	t	c	-0.0313	0.0054	6.155e-09	--	92.2	12.858	1	0.0003361	131187
17	58027870	17:58027870	t	tttca	-0.0315	0.0054	5.469e-09	--	92.3	12.913	1	0.0003263	131187
17	57373266	17:57373266	t	c	-0.0577	0.0091	1.938e-10	--	35.2	1.544	1	0.2141	131187
17	56577042	17:56577042	a	g	0.0475	0.0061	4.225e-15	++	94.7	18.918	1	1.364e-05	131187

## Sheet: EstBB GWAS lead SNPs
Table S6. Meta-analysis results of lead SNPs detected in EstBB ceruloplasmin and ferritin GWAS
Trait	Chr	SNP	Position (GRCh37)	Non-Effect allele	Effect allele	EstBB Beta	EstBB P-value	Meta-analysis (EstBB+UKB) effect size	Meta-analysis (EstBB+UKB) p-value	Direction (EstBB+UKB)
ceruloplasmin	3	rs10935742	148900861	A	C	0.240666	3.93369e-11	0.0075	0.2575	+-
ceruloplasmin	3	rs61733458	148916215	A	G	-0.466272	1.81426e-13	-0.027	0.005	--
ceruloplasmin	3	rs34004251	148929951	T	A	0.136875	1.35238e-09	0.0165	0.0004554	++
ceruloplasmin	13	rs190025003	53268526	A	T	-0.623353	3.76357e-11	-0.623353	3.76357e-11	-?
ferritin	1	rs1894692	169467654	G	A	-0.184615	1.83316e-19	-0.1849	1.61e-19	--
ferritin	2	rs6434347	190414293	G	C	-0.0505913	1.32639e-10	-0.05	1.08e-10	--
ferritin	12	rs4471501	51425352	T	C	-0.0384473	1.45375e-08	-0.0385	1.33e-08	--
ferritin	14	rs996347	34410892	T	C	0.0326115	4.52199e-09	0.0328	3.88e-09	++
ferritin	15	rs4775744	45385496	A	T	-0.0706143	4.96592e-15	-0.0708	4.13e-15	--
ferritin	15	rs190583525	96497945	G	C	-0.555455	3.16009e-08	-0.5533	3.57e-09	--
ferritin	17	rs75912918	55694141	G	A	-0.135958	6.24209e-09	-0.1361	5.95e-09	--
ferritin	17	rs184867000	55922229	C	G	-0.304964	5.80497e-27	-0.305	5.8e-27	--
ferritin	17	rs62081796	56098211	T	C	-0.0728277	5.36537e-11	-0.0729	5.11e-11	--
ferritin	17	rs8178331	56326759	G	A	-0.0738872	1.88105e-12	-0.0741	1.68e-12	--
ferritin	17	rs199598395	56436130	C	T	-0.410144	2.86616e-53	-0.4101	2.88e-53	--
ferritin	17	rs2257205	56448297	C	T	0.0449715	8.46311e-09	0.0451	7.71e-09	++
ferritin	17	rs3837804	56476781	AGAGTCTTAGAGACTTGC	A	-0.0524013	3.42926e-17	-0.0526	2.64e-17	--
ferritin	17	rs73323127	57362386	C	T	-0.11271	3.43637e-19	-0.1128	3.26e-19	--
ferritin	17	rs35205300	57398065	G	A	-0.0740493	1.24767e-11	-0.0741	1.18e-11	--
ferritin	17	rs1451504	57411445	C	T	0.0393165	6.07156e-13	0.0394	5.2e-13	++
ferritin	17	rs192569291	57779710	A	G	-0.359919	1.27938e-44	-0.3599	1.28e-44	--
ferritin	17	rs4622571	57884397	T	A	-0.0368099	2.49787e-10	-0.0369	2.2e-10	--
ferritin	17	rs189906970	58281729	G	A	-0.0729003	4.16399e-10	-0.0729	4.1e-10	--
ferritin	17	rs117474222	58784290	T	G	-0.120524	4.63767e-12	-0.1205	4.62e-12	--
ferritin	17	rs141585217	59199184	C	T	-0.156772	2.89801e-18	-0.1569	2.7e-18	--
